# Supplementary material for: Genetic mapping identifies loci that influence tomato resistance against Colorado potato beetles
Source: Sci Rep. 2018 May 9;8:7429. doi: 10.1038/s41598-018-24998-5 (PMC5943291; doi:10.1038/s41598-018-24998-5)
Supplement: Supplementary file 2 — Dataset 1 [file 41598_2018_24998_MOESM2_ESM.xls]

## Sheet: BasDat
FileID	Type	Function	Units	ChrNum	SampleSize	Cross	TraitNum	OTraitNum	MissingTrait	Genotype	New_Format
4621024729	position	2	cM	12	111	Ri1	3	0	.	A	Yes
				227						NA
				189						H
				219
				176
				127
				210
				180
				212
				190
				72
				207
				207

## Sheet: ChrDat
ChrLab	MkLab	MkPos
c1	01_130223	0
c2	01_281824	0.00216632
c3	01_360154	0.0112985
c4	01_429126	0.0231405
c5	01_445462	0.0350023
c6	01_522498	3.49733
c7	01_675015	3.50839
c8	01_761058	3.52032
c9	01_842888	4.64628
c10	01_926487	5.20992
c11	01_956631	5.71007
c12	01_982195	5.71793
	01_1034320	5.72579
	01_1088469	5.73244
	01_1158846	5.74137
	01_1241086	6.83209
	01_1340665	7.36969
	01_1439149	10.1403
	01_1530321	10.1516
	01_2211026	18.1995
	01_2324088	18.8268
	01_2406935	18.8806
	01_2496835	18.9343
	01_2532723	19.5497
	01_2557614	20.1651
	01_2630549	20.2083
	01_2705218	21.4292
	01_2735754	23.2264
	01_2752389	27.7213
	01_2877268	27.8343
	01_3150842	38.3011
	01_3320378	40.8077
	01_3486528	41.4065
	01_3655807	44.9748
	01_3730419	46.6459
	01_4083345	47.212
	01_4477632	48.3621
	01_4756671	49.5268
	01_4948427	52.4963
	01_5149138	53.0862
	01_5354703	56.0872
	01_5474292	56.6707
	01_5590933	57.2501
	01_5628262	57.284
	01_5766289	57.318
	01_6049398	60.2753
	01_6530989	61.9165
	01_32352003	61.9355
	01_63364736	61.9529
	01_71413346	61.9708
	01_74902410	61.9888
	01_75845923	64.8544
	01_75863883	64.8735
	01_76034533	65.4338
	01_76285897	65.994
	01_76473061	66.0175
	01_76752858	66.038
	01_77024647	69.318
	01_77145882	69.3765
	01_77364397	70.6759
	01_77575094	73.2925
	01_77701252	74.592
	01_77820366	75.279
	01_77848876	75.9098
	01_78176999	75.947
	01_78623851	78.4022
	01_78765848	85.0455
	01_78865282	86.2336
	01_78955996	88.6384
	01_79161183	89.2157
	01_79506279	90.9445
	01_79756492	91.5218
	01_79875781	92.615
	01_79956532	92.6278
	01_80102604	92.6367
	01_80349367	92.6433
	01_80519744	93.6865
	01_80533568	97.0941
	01_80616661	97.6567
	01_80702639	98.2195
	01_80739622	98.2375
	01_80982382	98.2722
	01_81246146	100.727
	01_81497898	104.494
	01_81756452	105.671
	01_81817017	105.676
	01_81844767	105.682
	01_81871353	106.189
	01_82016211	106.194
	01_82220959	106.2
	01_82307727	106.748
	01_82385592	107.292
	01_82499649	108.382
	01_82571534	109.471
	01_82591953	110.666
	01_82661913	110.699
	01_82739503	110.732
	01_82792212	111.959
	01_82835425	113.178
	01_82844595	113.202
	01_82906272	113.227
	01_82998491	113.252
	01_83035364	114.924
	01_83085677	114.933
	01_83148275	114.94
	01_83252522	114.942
	01_83377396	114.944
	01_83433963	114.945
	01_83479547	114.96
	01_83526827	114.974
	01_83573905	114.987
	01_83747431	114.998
	01_83907024	115.574
	01_84041495	115.584
	01_84212577	116.155
	01_84358862	117.113
	01_84524000	117.499
	01_84604534	117.505
	01_84622210	117.506
	01_84678291	117.506
	01_84784881	117.507
	01_84882397	118.45
	01_84958455	118.451
	01_85081977	118.451
	01_85238007	118.452
	01_85582031	118.452
	01_85905342	118.453
	01_85956437	118.919
	01_86110956	118.92
	01_86510598	119.388
	01_86819288	120.339
	01_87212803	121.291
	01_87639192	122.242
	01_87757934	122.714
	01_87945065	122.718
	01_90254048	128.65
	01_90587273	130.08
	01_90660647	130.553
	01_90715688	131.998
	01_91136300	131.998
	01_91627899	133.448
	01_91746539	134.945
	01_91810203	135.931
	01_91916009	136.917
	01_91976635	136.917
	01_92105777	137.406
	01_92249287	138.393
	01_92283460	138.394
	01_92421586	138.429
	01_92587951	138.466
	01_92726220	139.174
	01_92915234	139.851
	01_93064270	141.302
	01_93218912	142.261
	01_93321569	142.261
	01_93439770	143.219
	01_93608589	144.67
	01_93711339	145.629
	01_93870004	146.588
	01_93987949	146.589
	01_93996555	146.59
	01_94032875	146.591
	01_94097485	150.845
	01_94244412	150.846
	01_94407145	151.338
	01_94485992	155.263
	01_94544683	155.268
	01_94582362	156.88
	01_94596480	156.888
	01_94618194	156.901
	01_94639838	157.489
	01_94670339	157.504
	01_94774181	158.093
	01_94869908	158.11
	01_94918249	159.376
	01_94968833	159.407
	01_94995693	161.188
	01_95053611	161.201
	01_95128371	161.217
	01_95168876	161.234
	01_95235604	161.251
	01_95299008	161.27
	01_95351938	161.31
	01_95396945	161.969
	01_95442064	162.007
	01_95516789	162.045
	01_95570763	162.083
	01_95607661	162.13
	01_95681429	162.178
	01_95741703	162.874
	01_95974784	162.941
	01_96023980	165.076
	01_96063977	165.155
	01_96110799	165.207
	01_96181403	165.259
	01_96246145	165.917
	01_96296561	165.999
	01_96393666	166.724
	01_96480649	166.808
	01_96512225	166.873
	01_96545851	166.936
	01_96567815	166.993
	01_96587632	167.028
	01_96613016	167.647
	01_96651292	168.209
	01_96700892	168.771
	01_96730013	169.307
	01_96748011	169.319
	01_96925063	169.335
	01_97095735	169.883
	01_97145626	169.97
	01_97302850	170.058
	01_97422025	171.73
	01_97452296	171.765
	01_97573312	172.387
	01_97672953	173.009
	01_97682391	173.043
	01_97723107	173.074
	01_97782751	173.103
	01_97825720	173.131
	01_97846001	173.705
	01_97956102	174.849
	01_98068622	174.871
	01_98102089	174.9
	01_98175561	174.914
	01_98228507	174.924
	01_98389961	174.936
	02_7689327	0
	02_18343541	0.0137086
	02_22252830	0.0273932
	02_23349187	0.0415346
	02_23531678	0.0575165
	02_23587272	0.0734983
	02_23618668	0.0868073
	02_23863171	0.0999234
	02_24182725	0.112759
	02_24271295	0.122664
	02_24497601	0.129948
	02_25021278	0.135677
	02_26203938	0.140089
	02_27605128	0.143405
	02_28321859	0.14608
	02_28974259	0.148755
	02_29448423	0.150979
	02_29499108	0.153205
	02_29538646	0.231997
	02_29554221	0.317842
	02_30025325	0.403688
	02_30529963	0.478121
	02_30690667	0.559348
	02_30885847	0.640611
	02_30974117	1.11948
	02_31016263	1.12054
	02_31280938	1.12149
	02_32509788	1.12239
	02_33627220	1.12289
	02_33812398	1.84521
	02_33917152	2.09867
	02_34017331	2.72203
	02_34125933	3.34377
	02_34236721	3.9615
	02_34581312	3.962
	02_35622094	7.82524
	02_35723146	8.2175
	02_35808261	8.67289
	02_35849703	9.12871
	02_36136361	9.12921
	02_36430745	9.58464
	02_36707478	9.58514
	02_37489430	10.5033
	02_38053574	13.2986
	02_38126386	13.8333
	02_38171979	13.8377
	02_38198466	14.2955
	02_38212223	19.8629
	02_38227045	20.7869
	02_38242260	21.2447
	02_38257468	21.2452
	02_38276107	23.6501
	02_38311460	24.1143
	02_38353498	24.5787
	02_38410727	25.0642
	02_38528067	27.6982
	02_38618581	28.7185
	02_38653836	29.2388
	02_38728556	30.8258
	02_38791266	31.3474
	02_38880667	31.3524
	02_39048761	31.3578
	02_39153005	31.3656
	02_39172949	32.5415
	02_39192647	32.5588
	02_39224304	32.576
	02_39250943	33.1647
	02_39293665	33.1874
	02_39332951	33.2101
	02_39343582	33.8164
	02_39381478	34.443
	02_39447265	35.0696
	02_39486457	35.0986
	02_39517071	35.1219
	02_39578829	35.1481
	02_39634553	35.1788
	02_39661792	35.8164
	02_39675934	35.8573
	02_39694203	35.897
	02_39714141	35.9422
	02_39728284	35.9936
	02_39749929	36.0229
	02_39786213	36.0523
	02_42572242	56.8941
	02_42666410	56.8946
	02_42905808	56.8951
	02_43078748	56.8961
	02_43122409	56.8972
	02_43182204	56.8984
	02_43208467	57.3811
	02_43253787	57.8639
	02_43360665	57.8653
	02_43474315	58.8402
	02_43562216	58.8415
	02_43694746	58.8428
	02_43804547	58.8435
	02_44832111	65.258
	02_44952496	65.6994
	02_45011446	66.177
	02_45034209	66.6546
	02_45054480	67.6597
	02_47903579	76.2847
	02_47910976	76.3013
	02_47990159	76.3193
	02_48113477	76.3367
	02_48201529	76.9055
	02_48244337	76.9299
	02_48258529	76.9666
	02_48309522	78.2644
	02_48358497	78.3199
	02_48384046	78.9976
	02_48403457	79.0531
	02_48458263	79.7262
	02_48564896	79.7828
	02_48623346	79.8449
	02_48629314	79.907
	02_48661795	79.9653
	02_48787278	80.6444
	02_48891291	80.6996
	02_48926672	81.3792
	02_48980240	81.4356
	02_49057300	82.1163
	02_49117229	84.0933
	02_49129907	84.7235
	02_49152027	84.7609
	02_49175220	85.35
	02_49196895	85.4
	02_49219604	87.3732
	02_49247099	87.4266
	02_49288861	87.4718
	02_49331656	87.5109
	02_49359321	88.7484
	02_49381414	88.769
	02_49516343	88.7895
	02_49636495	88.8043
	02_49657271	89.3558
	02_49777183	89.3706
	02_49912616	91.5969
	02_49971190	93.2511
	02_50022255	93.2624
	02_50101423	93.2724
	02_50159862	94.3535
	02_50170230	94.3665
	02_50204075	94.3794
	02_50235542	94.3842
	02_50327016	94.3884
	02_50428838	94.3915
	02_50459354	94.3953
	02_50483105	94.3997
	02_50527908	94.902
	02_50578892	95.4043
	02_50597028	95.4088
	02_50627692	95.9009
	02_50700398	95.9038
	02_50756628	95.9128
	02_50799455	95.9296
	02_50847856	96.4942
	02_50930540	97.0588
	02_51021738	97.0787
	02_51076104	97.6321
	02_51139442	98.1856
	02_51238566	99.2928
	02_51309312	99.8462
	02_51339958	99.8701
	02_51401526	103.082
	02_51448313	104.614
	02_51479481	104.772
	02_51525585	104.93
	02_51578766	105.818
	02_51646397	106.529
	02_51709372	106.593
	02_51740614	106.664
	02_51802033	106.735
	02_51870721	107.468
	02_51895177	108.677
	02_51982608	108.711
	02_52148526	109.938
	02_52304415	111.589
	02_52498353	112.676
	02_52770184	113.219
	02_52927668	113.769
	02_53026850	113.776
	02_53425607	116.47
	02_53800167	120.37
	02_54011985	121.43
	02_54310454	121.959
	02_54504942	122.488
	02_54662165	122.499
	02_55058975	123.031
	03_220349	0
	03_456481	0.00170848
	03_490811	0.488195
	03_530000	0.974682
	03_556487	0.975823
	03_621064	0.976376
	03_735909	0.976999
	03_810484	0.977676
	03_986384	1.45771
	03_1167821	3.94992
	03_1197061	4.91844
	03_1272719	5.88652
	03_1357472	6.36174
	03_1430898	8.88684
	03_1506511	12.035
	03_1536095	12.0382
	03_1551708	12.0441
	03_1609115	12.5605
	03_1684131	13.5984
	03_1748531	14.1148
	03_1802471	14.1207
	03_1820800	14.6339
	03_1837637	14.6386
	03_1863375	15.1498
	03_3699364	33.2719
	03_3752651	33.7775
	03_4321502	38.135
	03_4389935	38.1389
	03_4464593	38.1504
	03_4542297	38.1618
	03_4598822	38.1728
	03_4630624	38.1796
	03_4653105	41.5692
	03_4771636	41.5758
	03_4927808	42.6504
	03_4991472	42.6573
	03_5018218	43.1953
	03_5080742	43.7333
	03_5181003	44.2713
	03_5335930	44.7653
	03_5598114	45.7818
	03_5972339	46.8936
	03_6292927	53.0258
	03_6782255	54.6639
	03_7207304	54.6776
	03_7269426	54.6911
	03_7307349	54.6969
	03_7421928	54.7036
	03_7531933	55.7555
	03_7606062	56.2869
	03_7777381	56.2952
	03_8163508	56.302
	03_8527644	56.3071
	03_9411566	57.4921
	03_11711458	57.5122
	03_16918769	57.534
	03_20654016	57.5557
	03_24271092	57.5772
	03_28258953	57.5984
	03_30871003	57.6197
	03_33739337	57.641
	03_41686920	57.6623
	03_49513590	58.0346
	03_50050336	58.4069
	03_50653529	58.4301
	03_51386758	58.4532
	03_51592186	59.0445
	03_51757728	59.0505
	03_51860508	59.0565
	03_52003116	59.062
	03_52167682	60.6154
	03_52259839	60.6206
	03_52411161	60.6254
	03_52513245	61.6499
	03_52673161	61.6543
	03_52826211	62.1613
	03_52870519	62.1649
	03_53126741	62.6713
	03_53416867	63.1775
	03_53515483	64.2029
	03_53699125	64.7122
	03_53888535	65.2228
	03_54142455	65.7333
	03_54422748	66.2438
	03_54714493	66.2504
	03_54974357	67.2969
	03_55101528	67.3035
	03_55373242	67.3087
	03_55626229	67.314
	03_56800853	67.3167
	03_58538282	68.4997
	03_59270671	70.9109
	03_59382372	70.919
	03_59455654	70.933
	03_59578177	70.9498
	03_59707609	71.4568
	03_59773000	73.0055
	03_59908246	74.0275
	03_60101833	75.5762
	03_60310124	76.0878
	03_60514351	82.3853
	03_60931123	82.8652
	03_61324445	85.923
	03_61392432	86.9737
	03_61537964	87.4958
	03_61692786	90.7868
	03_61742487	91.8375
	03_61760360	91.8457
	03_61855947	91.8542
	03_61974639	92.3969
	03_62108743	92.4097
	03_62283619	93.5399
	03_62409078	94.0991
	03_62604341	94.1036
	03_62763123	95.1454
	03_62843779	95.6854
	03_63055320	97.3316
	03_63318757	97.3409
	03_63453213	98.5005
	03_63500642	99.0667
	03_63536907	100.817
	03_63584091	100.837
	03_63627797	101.422
	03_63650866	101.449
	03_63679714	102.066
	03_63698698	102.099
	03_63712739	102.721
	03_63755114	102.754
	03_63803212	102.785
	03_63826981	102.818
	03_63884181	102.854
	03_63951653	103.484
	03_64016831	104.118
	03_64066941	105.431
	03_64089386	105.508
	03_64192799	105.595
	03_64295432	105.683
	03_64321265	105.754
	03_64352553	105.811
	03_64395629	105.855
	03_64433681	105.895
	03_64483841	107.752
	03_64548036	108.983
	03_64590039	109.019
	03_64605882	109.633
	03_64653891	110.247
	03_64707536	110.278
	03_64749459	110.306
	03_64803480	111.891
	03_64831848	111.955
	03_64858703	112.013
	03_64906377	112.08
	03_64991491	112.147
	03_65071508	112.879
	03_65138571	112.937
	03_65188824	114.38
	03_65209024	114.42
	03_65256247	114.445
	03_65395008	114.947
	03_65664497	114.953
	03_65898045	116.538
	03_65976199	125.011
	03_66029374	127.71
	03_66103100	131.058
	03_66168319	131.064
	03_66271727	131.579
	03_66441977	131.583
	03_66549496	132.096
	03_66577395	132.596
	03_66631025	132.598
	03_66682494	133.093
	03_66790599	134.091
	03_66891832	136.11
	03_66911684	136.6
	03_66965178	136.606
	03_67028502	136.613
	03_67049924	137.21
	03_67089235	137.806
	03_67128670	138.403
	03_67189832	138.425
	03_67294081	139.634
	03_67396064	140.228
	03_67459569	143.278
	03_67497842	147.67
	03_67534239	151.609
	03_67578201	152.655
	03_67628648	152.659
	03_67663496	153.664
	03_67701963	153.665
	03_67813782	153.666
	03_67911859	154.642
	03_67951083	155.126
	03_68014287	155.609
	03_68052960	156.585
	03_68087037	156.586
	03_68135501	157.075
	03_68179917	158.061
	03_68307411	159.555
	03_68518173	161.049
	03_68716536	163.061
	03_68867657	163.55
	03_68926585	164.536
	03_68943697	165.024
	03_68991690	165.513
	03_69051742	166.002
	03_69094712	166.003
	03_69171358	166.489
	03_69344180	167.469
	03_69465894	168.955
	03_69479179	170.977
	03_69609807	170.978
	03_69758660	171.973
	03_69788142	174.004
	03_69849334	174.485
	03_69908712	175.457
	03_69922006	175.938
	03_70051252	176.419
	03_70239041	177.891
	03_70546843	178.368
	04_93130	0
	04_195635	1.09579
	04_229293	1.1121
	04_318793	1.12568
	04_427865	1.14596
	04_510356	1.71751
	04_644386	2.29262
	04_863204	3.43476
	04_1026668	4.00161
	04_1095864	4.57355
	04_1135996	4.59168
	04_1165992	6.86297
	04_1188998	6.88172
	04_1218940	7.45152
	04_1300077	7.47251
	04_1373075	10.3351
	04_1399862	11.4515
	04_1432854	12.0125
	04_1510374	12.0319
	04_1568083	12.0531
	04_1597724	12.0681
	04_1635519	19.0466
	04_1655162	19.5875
	04_1709023	19.5996
	04_1825399	22.9788
	04_1906634	23.5212
	04_1950084	24.0852
	04_1993251	24.1024
	04_2041572	24.1192
	04_2096070	24.6818
	04_2135710	26.3719
	04_2162708	26.9581
	04_2199134	28.1143
	04_2251807	28.1314
	04_2300083	28.1477
	04_2347132	28.1641
	04_2397013	28.7042
	04_2438365	28.714
	04_2502741	29.7925
	04_2569299	32.0021
	04_2600756	33.087
	04_2635344	33.6195
	04_2695373	33.6327
	04_2775394	34.7722
	04_2825956	34.7838
	04_2848294	34.7931
	04_2866047	34.8017
	04_2884003	34.8113
	04_2924263	34.8209
	04_2958664	34.8292
	04_2979765	34.8386
	04_3039973	34.8491
	04_3156718	34.8953
	04_3236543	35.5807
	04_3251352	37.6058
	04_3329079	37.6519
	04_3400983	38.2072
	04_3456694	38.2195
	04_3553215	38.2292
	04_3610091	38.7499
	04_3894338	38.7557
	04_4308442	40.8258
	04_4539502	41.959
	04_4675853	42.4913
	04_5007804	43.5588
	04_5307820	44.093
	04_5337996	44.1016
	04_5415290	44.11
	04_5584975	45.7194
	04_6113038	46.2491
	04_6573632	46.779
	04_6825584	47.3088
	04_7127459	47.3163
	04_7286758	47.3248
	04_7559594	47.3275
	04_13924698	47.3293
	04_22568662	47.3313
	04_26668262	47.3333
	04_37304551	47.3352
	04_48018750	47.3372
	04_50140452	47.6995
	04_50594316	49.0476
	04_50730902	49.532
	04_50851693	50.0164
	04_51151343	50.5005
	04_51582328	51.5657
	04_52097840	52.0033
	04_52516270	54.0648
	04_52813637	54.5921
	04_53149896	56.7512
	04_53264641	56.7531
	04_53327815	56.7549
	04_53384477	56.7568
	04_53737367	56.7589
	04_54090004	56.7612
	04_54321482	57.2487
	04_54545819	58.23
	04_54575744	59.2072
	04_54601969	59.2099
	04_54859709	59.696
	04_55173079	60.0635
	04_55351958	61.4186
	04_55571127	62.3931
	04_55750749	62.3952
	04_55887108	62.3971
	04_56911174	62.3989
	04_57943739	62.4005
	04_58045244	62.8804
	04_59943106	66.0049
	04_60042889	67.1687
	04_60083590	68.3326
	04_60141882	69.8553
	04_60232587	71.2651
	04_60381666	71.353
	04_60487846	76.4548
	04_60621154	76.4553
	04_60777724	76.4558
	04_60825471	76.4569
	04_60938035	78.3296
	04_61156261	78.706
	04_61292766	82.8427
	04_61314355	83.8212
	04_61328918	88.0004
	04_61504857	89.9942
	04_61686814	90.4785
	04_61731616	91.9592
	04_61813311	92.9369
	04_61870933	93.4214
	04_61914258	93.906
	04_62167031	94.3988
	04_62467927	96.0322
	04_62569969	96.57
	04_62646039	97.6748
	04_62742345	98.2259
	04_62903252	102.317
	04_63069961	103.969
	04_63132487	104.531
	04_63167355	105.092
	04_63240561	106.788
	04_63303920	109.109
	04_63340030	109.126
	04_63373182	110.261
	04_63426866	111.947
	04_63502993	112.509
	04_63539542	112.527
	04_63617889	112.545
	04_63704479	115.655
	04_63733004	116.27
	04_63838213	116.302
	04_63982293	117.509
	04_64274430	120.601
	04_64526399	121.736
	04_64557850	122.304
	04_64597749	122.871
	04_64698870	122.888
	04_64820695	122.905
	04_64918952	123.483
	04_64996979	124.056
	04_65075880	124.637
	04_65172687	125.795
	04_65262348	125.812
	04_65347127	127.51
	04_65448703	127.518
	04_65592071	128.585
	04_65723608	128.595
	04_65830907	129.654
	04_65899684	131.811
	04_65929570	131.82
	04_65958788	131.875
	04_66028709	133.298
	04_66122227	133.367
	04_66184800	133.536
	04_66208455	133.6
	04_66249702	133.671
	04_66311294	133.75
	04_66402547	133.829
	05_215363	0
	05_514077	0.00332559
	05_610099	0.00574302
	05_653271	0.00744852
	05_1306253	6.85695
	05_2168472	23.6273
	05_2263382	24.5683
	05_2332909	25.0469
	05_2440682	26.9887
	05_2557616	28.9314
	05_2613753	29.8989
	05_2697354	29.8994
	05_2773518	30.8497
	05_2857779	30.8502
	05_2960774	31.3253
	05_3066138	31.3258
	05_3134073	32.2916
	05_3223727	32.7699
	05_3333773	33.2481
	05_3423842	33.7262
	05_3488246	35.7335
	05_3518015	36.2279
	05_3608279	40.5443
	05_3686781	42.0778
	05_3842560	42.0843
	05_3963504	44.3927
	05_4000917	46.6323
	05_4084754	48.3481
	05_4152327	50.135
	05_4217981	50.1685
	05_4280969	50.2047
	05_4298654	50.7622
	05_4317756	51.3196
	05_4331356	51.8771
	05_4359655	52.4433
	05_4416082	52.4668
	05_4488422	53.0379
	05_4617086	54.1688
	05_4744891	55.316
	05_4829237	55.9076
	05_4926766	57.0717
	05_5010375	57.641
	05_5054874	57.6798
	05_5120625	57.7186
	05_5185746	60.1171
	05_5204720	62.7068
	05_5222916	62.7653
	05_5289598	62.8262
	05_5403322	62.8871
	05_5498530	62.9362
	05_5543864	63.5881
	05_5616339	64.2408
	05_5713671	66.1368
	05_5783764	66.7895
	05_5853432	66.8108
	05_5967755	69.6272
	05_6140178	71.3859
	05_6315066	71.4218
	05_6437725	72.0071
	05_6586774	72.0353
	05_6704749	80.0609
	05_6711819	81.8823
	05_6721018	81.9275
	05_6805353	82.542
	05_6914464	84.3483
	05_6959972	84.9171
	05_7019059	84.9449
	05_7207639	84.9695
	05_7764313	86.1078
	05_8249278	86.138
	05_9045465	86.1745
	05_9931782	86.7785
	05_10463842	86.8223
	05_11217597	87.4436
	05_12610914	87.4916
	05_14391310	87.5486
	05_19391393	87.6104
	05_23749472	87.6743
	05_28376836	87.7405
	05_33487030	87.8069
	05_35155757	93.8006
	05_37967928	98.3409
	05_39786689	98.4049
	05_44702470	99.6723
	05_52176696	99.74
	05_55685651	99.8106
	05_57793637	99.8837
	05_59177623	99.9592
	05_59991522	100.048
	05_63262068	119.113
	05_63426040	119.12
	05_63507150	119.633
	05_63544410	123.023
	05_63754384	125.828
	05_63862514	126.414
	05_64008246	130.021
	05_64155183	134.669
	05_64209773	134.672
	05_64266206	135.675
	05_64302761	136.193
	05_64329281	136.201
	05_64343642	137.238
	05_64369772	138.263
	05_64410353	139.287
	05_64464432	139.791
	05_64501024	140.295
	05_64519072	140.307
	05_64545221	140.32
	05_64569344	140.333
	05_64590923	141.428
	05_64612878	141.439
	05_64690402	141.456
	05_64802034	141.472
	05_64856253	142.597
	05_64929939	142.616
	05_65009532	143.187
	05_65056600	143.21
	05_65134910	143.233
	05_65230929	143.255
	05_65300061	145.617
	05_65347036	145.629
	05_65423239	146.182
	05_65473528	146.197
	05_65523135	146.735
	05_65589114	147.273
	05_65644611	147.291
	05_65777271	147.309
	06_102779	0
	06_227381	0.0193656
	06_388929	0.0356673
	06_585218	0.579839
	06_793955	0.593442
	06_1051805	1.12985
	06_1303169	2.18996
	06_1486976	3.79277
	06_1554792	4.33084
	06_1605065	5.95726
	06_1715968	5.96874
	06_1830851	5.97808
	06_1860278	5.98557
	06_1939141	5.99669
	06_2048245	7.10798
	06_2101978	8.21927
	06_2150864	8.23299
	06_2284412	8.25265
	06_2609717	10.003
	06_2837330	11.162
	06_2851290	11.1817
	06_2940890	11.2346
	06_3046921	11.8902
	06_3113780	11.9383
	06_3757246	11.9891
	06_4456236	12.0429
	06_6356281	12.0757
	06_16063355	12.1059
	06_24165362	12.1363
	06_25298441	15.4875
	06_25441796	18.1301
	06_28782621	18.8292
	06_32684717	20.1713
	06_33473538	20.2082
	06_33837226	20.2402
	06_34382860	20.8452
	06_34936125	22.0446
	06_35230852	22.0618
	06_35371319	22.0716
	06_35527749	22.0818
	06_35764618	22.6264
	06_36031867	25.0043
	06_36204128	25.5888
	06_36570623	25.6076
	06_36871120	25.742
	06_36967985	27.3111
	06_37111218	28.0152
	06_37184795	29.1099
	06_37224509	29.1244
	06_37281192	32.5412
	06_37612279	33.6408
	06_37989071	34.7405
	06_38066895	35.8443
	06_38107080	36.9412
	06_38173319	36.9499
	06_38285353	37.466
	06_38467322	39.57
	06_38633509	40.0777
	06_38720376	41.098
	06_38809351	41.6287
	06_38887678	41.6419
	06_38920249	41.6552
	06_38950863	41.6719
	06_38972088	41.693
	06_39127452	41.7163
	06_39282922	42.2966
	06_39368651	42.8676
	06_39494856	42.8904
	06_39565050	42.9133
	06_39643942	42.9356
	06_39771496	42.9558
	06_39888042	43.5213
	06_39950658	43.5396
	06_39988703	43.557
	06_40066064	43.5737
	06_40134468	43.5888
	06_40189426	44.7016
	06_40316334	50.1172
	06_40432613	50.1356
	06_40504411	50.708
	06_40574784	50.7254
	06_40622108	51.8779
	06_40644691	53.0299
	06_40668453	59.8081
	06_40694436	60.325
	06_40718729	60.3303
	06_40755202	60.3366
	06_40789521	60.8813
	06_40805605	61.4261
	06_40832079	61.4397
	06_40862885	62.189
	06_40875963	62.2607
	06_40883649	62.3459
	06_40966954	62.4312
	06_41084990	63.2683
	06_41132028	66.4335
	06_41152587	66.4632
	06_41219163	66.4922
	06_41304038	67.1119
	06_41346598	67.1462
	06_41393458	67.1648
	06_41434300	68.3139
	06_41480794	68.3485
	06_41554893	68.9748
	06_41631561	70.8033
	06_41687967	72.0173
	06_41755107	72.6307
	06_41825264	73.2442
	06_41855513	73.266
	06_41898867	73.2844
	06_41934962	73.829
	06_41945499	73.8404
	06_41972069	73.8521
	06_42032521	73.8651
	06_42121977	75.5225
	06_42233680	75.5355
	06_42327523	75.547
	06_42389429	77.6283
	06_42426566	78.6508
	06_42441839	78.668
	06_42461444	78.7087
	06_42509610	78.7451
	06_42569508	78.7887
	06_42642205	80.1168
	06_42697052	80.1603
	06_42803714	80.2016
	06_42925321	80.8508
	06_43060584	82.788
	06_43182284	83.3543
	06_43212665	83.8619
	06_43242140	83.8698
	06_43253519	84.3981
	06_43350442	84.4105
	06_43479156	86.0721
	06_43551541	87.1498
	06_43601819	89.3483
	06_43709807	89.3577
	06_43824036	89.3704
	06_43896089	90.5057
	06_43962652	90.5217
	06_43987578	90.5337
	06_44019814	91.5924
	06_44156635	92.1184
	06_44413131	93.195
	06_44560393	93.7522
	06_44606664	93.7645
	06_44665570	94.8873
	06_44722504	94.9121
	06_44786319	97.3992
	06_44830568	98.6153
	06_44923054	99.0373
	06_45135057	99.4272
	06_45339994	100.009
	06_45455609	100.59
	06_45516379	101.751
	06_45532002	101.772
	06_45546724	101.796
	06_45591281	101.826
	06_45638146	102.444
	06_45676519	103.062
	06_45727579	104.901
	06_45798388	104.931
	06_45958567	104.953
	06_46079638	105.538
	06_46119315	105.562
	06_46172147	106.155
	06_46235507	106.778
	06_46290226	106.814
	06_46311959	106.844
	06_46338189	106.874
	06_46364400	107.466
	06_46534061	107.492
	06_46734090	108.08
	06_46839932	109.246
	06_46910191	110.412
	06_46952484	110.99
	06_47116908	111.009
	06_47338035	111.572
	06_47436354	111.589
	06_47458939	111.606
	06_47483184	115.026
	06_47494477	115.574
	06_47507608	115.591
	06_47540300	116.163
	06_47574962	116.191
	06_47595866	117.397
	06_47654033	117.425
	06_47740108	119.235
	06_47803724	119.839
	06_47896803	119.865
	06_48086811	119.915
	06_48212296	121.244
	06_48233578	121.924
	06_48258258	124.86
	06_48275876	125.495
	06_48306816	126.29
	06_48377075	126.356
	06_48466673	126.43
	06_48539964	126.504
	06_48593616	127.908
	06_48637413	127.97
	06_48675483	127.991
	06_48700286	129.689
	06_48739019	129.696
	06_48774986	130.221
	06_48851005	131.291
	06_49046210	131.3
	06_49179856	131.309
	06_49285810	131.315
	06_49568737	131.324
	07_82926	0
	07_223980	0.00442471
	07_326548	0.00781796
	07_406526	0.0122881
	07_447041	0.0167582
	07_494162	0.0211436
	07_571475	1.05243
	07_723329	1.07235
	07_847080	1.08905
	07_862448	1.66223
	07_891621	2.80913
	07_945304	3.95598
	07_1019177	5.1029
	07_1063354	5.60358
	07_1130412	6.1043
	07_1208286	6.10782
	07_1261922	6.11134
	07_1343190	7.10663
	07_1416805	8.59875
	07_1501385	9.08696
	07_1598155	9.08865
	07_1666480	10.0795
	07_1695663	10.0812
	07_1721617	10.0824
	07_1759296	10.0837
	07_1796266	11.5603
	07_1826826	12.6435
	07_1847617	12.656
	07_1869961	13.8039
	07_1908346	13.8187
	07_1945642	14.9596
	07_1968978	14.989
	07_2004641	15.0226
	07_2078937	16.3105
	07_2137686	16.3266
	07_2172092	16.3461
	07_2213033	18.1844
	07_2237329	18.2197
	07_2275384	18.8481
	07_2306115	19.4766
	07_2362901	19.5119
	07_2421418	21.1793
	07_2450759	21.6971
	07_2515918	22.2148
	07_2575894	23.7851
	07_2622761	24.8236
	07_2653779	24.8304
	07_2710235	25.3447
	07_2809986	26.3778
	07_2866614	26.8921
	07_2879605	27.4064
	07_2980682	27.4124
	07_3082587	27.9271
	07_3207496	28.917
	07_3448840	29.4086
	07_3658440	30.3942
	07_3752411	30.3965
	07_3874737	30.8766
	07_4199251	31.8413
	07_4761089	33.2971
	07_5752603	33.7738
	07_6675272	34.2505
	07_7190849	34.2823
	07_8023547	34.3388
	07_14041340	35.1505
	07_25294501	35.213
	07_42491571	35.2818
	07_54283241	35.3507
	07_55127635	36.5043
	07_55567097	36.526
	07_55926699	36.5498
	07_56307604	36.7019
	07_56423652	36.8818
	07_56495664	37.0702
	07_56712906	37.2588
	07_56960871	37.8834
	07_57008122	37.9006
	07_57196502	37.9236
	07_57416907	40.2588
	07_57475328	40.2845
	07_57527902	40.3193
	07_57743740	40.3543
	07_57975326	40.3922
	07_58086539	40.4299
	07_58156855	41.0363
	07_58187951	41.0669
	07_58231108	41.0975
	07_58349580	41.1262
	07_58459346	41.1526
	07_58492153	41.1771
	07_58562119	41.7724
	07_58618228	42.9514
	07_58899962	42.9714
	07_59297345	42.9851
	07_59430391	43.0013
	07_59471510	43.0152
	07_59607926	43.5642
	07_59743952	44.114
	07_59809506	44.6638
	07_59881829	44.674
	07_59983804	45.2129
	07_60230458	46.292
	07_60594798	47.3697
	07_60799154	48.5066
	07_60879003	50.224
	07_60951792	51.3608
	07_61055276	51.3759
	07_61178873	51.3909
	07_61270013	51.4108
	07_61348534	51.4306
	07_61393723	51.4483
	07_61535160	52.0056
	07_61798980	52.0189
	07_61977101	52.5538
	07_62071545	55.9067
	07_62144773	57.53
	07_62160515	58.0368
	07_62209626	58.0972
	07_62266817	59.5115
	07_62299058	60.2379
	07_62438660	60.3006
	07_62585626	60.3174
	07_62645867	61.4148
	07_62719017	61.4413
	07_62762535	61.4703
	07_62774167	61.5013
	07_62808047	61.5349
	07_62867871	61.5684
	07_62911518	62.1987
	07_62952938	62.2323
	07_62991454	62.269
	07_63088303	62.3061
	07_63198210	63.7091
	07_63235667	63.7566
	07_63252726	64.4221
	07_63266304	64.4695
	07_63282132	64.5157
	07_63302568	64.5388
	07_63345839	64.562
	07_63448905	65.1327
	07_63573607	65.164
	07_63630262	65.2183
	07_63640713	65.2726
	07_63699673	65.323
	07_63798415	66.5923
	07_63862447	66.6428
	07_63896828	66.684
	07_63921752	66.7194
	07_63940291	66.7551
	07_63971258	66.7876
	07_64030071	67.4083
	07_64081618	69.2522
	07_64113663	70.4763
	07_64168432	70.5512
	07_64219354	70.6262
	07_64240011	70.6866
	07_64264292	70.7384
	07_64290859	72.7778
	07_64559215	73.9951
	07_64999387	74.6081
	07_65215666	75.1236
	07_65436457	77.8235
	07_65659835	80.0089
	07_65756068	81.6323
	07_65823784	81.6558
	07_65857904	82.251
	07_65894144	82.8462
	07_65946567	83.4414
	07_66127464	84.5565
	07_66335584	85.6589
	07_66451159	87.7827
	07_66542060	90.465
	07_66638510	92.0425
	07_66708947	92.0512
	07_66783277	92.5733
	07_66990621	93.1022
	07_67161447	96.4074
	07_67203816	96.9362
	07_67424456	98.539
	07_67833000	100.137
	08_115856	0
	08_235123	0.0404
	08_312363	0.0757325
	08_436928	0.665098
	08_622899	1.26345
	08_822173	1.28349
	08_903087	1.84858
	08_952599	1.87129
	08_1003475	1.89401
	08_1030763	3.58085
	08_1053270	4.29727
	08_1087587	5.62569
	08_1142159	5.66905
	08_1184468	5.70169
	08_1204702	5.72969
	08_1226600	5.75346
	08_1257521	5.75588
	08_1307626	7.75465
	08_1380346	7.90873
	08_1427394	8.93207
	08_1507150	9.08166
	08_1612269	9.2312
	08_1656033	9.27647
	08_1705064	9.32404
	08_1763383	10.6995
	08_1820651	11.4003
	08_1885020	14.0255
	08_1940207	14.0286
	08_1967751	14.0316
	08_1988182	14.0433
	08_2018562	14.0543
	08_2112729	14.0614
	08_2222990	15.1506
	08_2308964	15.6929
	08_2380680	17.3418
	08_2406823	18.9851
	08_2434248	18.9913
	08_2461325	18.9918
	08_2480307	18.9923
	08_2594930	19.4586
	08_2710419	19.4591
	08_2784354	20.3981
	08_2854209	20.8633
	08_2869560	21.8023
	08_3037097	21.8028
	08_3204215	22.9346
	08_3218907	23.4967
	08_3230237	24.0589
	08_3253688	24.1118
	08_3294574	24.1647
	08_3333058	24.2143
	08_3422955	24.2639
	08_3500889	25.5454
	08_3511307	26.0086
	08_3566726	26.4716
	08_3673459	26.4721
	08_3783990	27.4074
	08_3956512	28.2396
	08_4090499	30.5357
	08_4134102	30.999
	08_4881152	31.4625
	08_6307062	31.463
	08_9708712	31.4635
	08_17626227	31.464
	08_25027231	31.4645
	08_29839867	31.465
	08_42428093	31.4655
	08_52802290	31.466
	08_53493225	31.4665
	08_54256093	31.467
	08_54467689	31.4675
	08_54502343	31.468
	08_54532261	31.4685
	08_54672845	31.469
	08_55035401	32.1879
	08_55296780	32.4392
	08_55343062	32.4397
	08_55440990	32.4402
	08_55671098	33.8629
	08_55777454	34.003
	08_55941359	34.143
	08_56043595	34.1435
	08_56156560	34.144
	08_56239189	36.0597
	08_56277378	36.0602
	08_56348503	37.4836
	08_56423560	37.4841
	08_56468976	40.5061
	08_56592239	40.9853
	08_56764985	41.9529
	08_56835643	42.4324
	08_56856624	42.4333
	08_56868379	42.4345
	08_57014641	42.4362
	08_57197974	43.421
	08_57274019	43.9079
	08_57374642	46.9734
	08_57672906	46.983
	08_57909668	46.9939
	08_58000169	47.0058
	08_58099693	48.134
	08_58118586	48.6967
	08_58302023	48.709
	08_58487008	49.2745
	08_58547091	49.8401
	08_58603817	50.4056
	08_58631023	50.4178
	08_58771018	50.4226
	08_58895787	51.4514
	08_58908241	51.4571
	08_58937260	51.4627
	08_59057197	51.4679
	08_59190518	52.4931
	08_59238010	53.0025
	08_59289563	54.5539
	08_59360524	54.5588
	08_59396294	54.5636
	08_59477558	54.5683
	08_59558843	54.573
	08_59615660	54.5775
	08_59669153	54.5817
	08_59684446	54.5867
	08_59701822	56.1547
	08_59723820	56.1597
	08_59782733	56.6733
	08_59835711	56.6768
	08_59859144	62.3126
	08_59925959	62.314
	08_60013063	62.8037
	08_60049682	62.8057
	08_60065328	62.8078
	08_60096914	62.8098
	08_60142827	62.8116
	08_60197402	63.2993
	08_60234490	63.3006
	08_60289961	63.7882
	08_60377640	65.2963
	08_60424450	65.7898
	08_60443709	65.7913
	08_60465975	66.2852
	08_60506788	66.2874
	08_60564308	66.2898
	08_60611465	66.2931
	08_60648267	66.2958
	08_60703543	66.2979
	08_60756860	66.2997
	08_60790167	66.796
	08_60822023	66.7973
	08_60901811	66.7985
	08_60974265	67.2831
	08_60981721	67.2845
	08_61016589	67.2932
	08_61067680	70.3328
	08_61098659	70.3558
	08_61126039	70.3789
	08_61215785	70.9764
	08_61304839	71.5769
	08_61350291	71.6001
	08_61407244	71.6079
	08_61457662	71.6164
	08_61487976	72.676
	08_61540091	72.6888
	08_61591550	74.9122
	08_61608444	77.1355
	08_61622338	77.1581
	08_61658759	77.1827
	08_61697025	78.3294
	08_61724776	78.3675
	08_61787616	78.9812
	08_61902666	79.0265
	08_62023155	79.0698
	08_62072063	79.1305
	08_62103607	79.2134
	08_62135074	82.6934
	08_62172951	83.4572
	08_62238984	85.5808
	08_62291381	85.637
	08_62318394	86.2752
	08_62337297	86.3334
	08_62388206	88.2224
	08_62429468	89.9994
	08_62455085	90.0445
	08_62480385	91.8324
	08_62600122	92.4454
	08_62764245	94.2333
	08_62839696	94.2931
	08_62912726	96.181
	08_62961154	96.8088
	08_62969733	96.8573
	08_62990276	97.4811
	08_63053852	97.5271
	08_63108279	98.7302
	08_63175017	98.7772
	08_63251639	98.8257
	08_63271502	98.8733
	08_63329564	98.927
	08_63419374	98.9808
	08_63459466	100.29
	08_63517154	101.585
	08_63617481	101.651
	08_63670294	102.321
	08_63680036	102.981
	08_63752071	103.031
	08_63858183	103.08
	08_63968754	103.683
	08_64074380	106.074
	08_64206794	106.663
	08_64326676	106.683
	08_64535895	106.693
	08_64765822	108.843
	08_64862148	109.891
	08_65392107	110.409
	09_166327	0
	09_372272	0.616412
	09_460902	0.663439
	09_573697	0.716243
	09_692906	0.774134
	09_757975	0.832024
	09_773676	0.85826
	09_786566	0.882077
	09_799099	0.905894
	09_827308	0.928686
	09_878040	0.948073
	09_946127	1.50042
	09_1016008	1.51402
	09_1091729	1.52524
	09_1171115	8.7838
	09_1212373	8.78821
	09_1223190	8.79564
	09_1275322	8.80737
	09_1350852	9.35609
	09_1389875	9.88574
	09_1411988	10.4642
	09_1460214	10.4927
	09_1505043	11.0875
	09_1530840	11.1465
	09_1590482	11.1988
	09_1641874	11.2557
	09_1658416	11.3126
	09_1674061	13.2038
	09_1744958	13.8517
	09_1821191	20.6978
	09_1846968	21.3572
	09_1920016	21.4201
	09_2030971	21.497
	09_2106865	22.8439
	09_2139889	22.9477
	09_2155230	23.0613
	09_2180784	23.1854
	09_2202433	23.9577
	09_2228645	24.7301
	09_2262312	26.1758
	09_2291255	26.2934
	09_2321773	26.4111
	09_2385599	27.8334
	09_2438821	27.9504
	09_2451932	28.0809
	09_2463070	28.2114
	09_2495719	28.3249
	09_2559961	28.4329
	09_2619065	28.5253
	09_2646796	34.1593
	09_2652485	34.2335
	09_2663215	34.297
	09_2691135	34.3561
	09_2747671	34.3988
	09_2787236	37.4042
	09_2794105	38.5617
	09_2800527	39.1482
	09_2807304	39.1765
	09_2823473	39.2048
	09_2924993	39.7656
	09_3068375	47.2526
	09_3181931	47.8906
	09_3255035	47.9527
	09_3275041	48.0172
	09_3301130	48.0848
	09_3357875	48.1543
	09_3401976	48.2489
	09_3443363	48.3517
	09_3482720	49.9743
	09_3493088	51.5969
	09_3512823	51.7294
	09_3537892	51.8587
	09_3573078	52.6757
	09_3696155	52.805
	09_3803393	52.9208
	09_3867360	53.7075
	09_3947077	53.8682
	09_4010817	54.0289
	09_4073129	55.5266
	09_4113282	58.306
	09_4133978	58.3918
	09_4168717	58.4633
	09_4205296	59.774
	09_4233840	59.8051
	09_4311292	59.8317
	09_4374224	60.9571
	09_4447481	61.0107
	09_4578350	61.7109
	09_4647887	61.7645
	09_4654483	61.8304
	09_4683301	61.9086
	09_4751629	62.6696
	09_4817529	62.7398
	09_4897208	63.8912
	09_4965959	63.9135
	09_5006638	64.4861
	09_5042882	65.0587
	09_5085682	65.6122
	09_5156019	66.7803
	09_5199626	67.3752
	09_5499346	67.4024
	09_6033506	67.9875
	09_6612021	70.9636
	09_7051375	71.5353
	09_7880389	71.5602
	09_8723192	73.3299
	09_9234054	73.9221
	09_23993790	73.9483
	09_38841413	73.9765
	09_40791367	74.0063
	09_44167987	74.0278
	09_46804703	74.0494
	09_47801045	74.0699
	09_48299496	74.0909
	09_48838784	74.1119
	09_49804816	74.1328
	09_51079021	74.1536
	09_56320805	74.1741
	09_61008160	74.7391
	09_61255648	75.3037
	09_61582059	75.873
	09_61741078	76.4424
	09_61789055	77.0076
	09_61949904	77.0336
	09_62383467	77.0596
	09_62726286	78.2204
	09_62875440	78.2641
	09_63169186	78.3026
	09_63411622	78.33
	09_63579443	79.5175
	09_63815263	82.7285
	09_63979777	85.1908
	09_64067434	87.4658
	09_64130809	88.0251
	09_64205663	88.04
	09_64353896	88.0561
	09_64486094	88.0728
	09_64626725	88.0895
	09_64777686	88.648
	09_64853254	88.6655
	09_64878346	88.683
	09_64891466	88.6959
	09_65083543	88.7083
	09_65293269	88.7589
	09_65420772	89.4729
	09_65524206	89.5273
	09_65538992	90.2466
	09_65593787	90.3047
	09_65872366	90.338
	09_66133585	90.3416
	09_66165088	90.3452
	09_66185072	91.85
	09_66215800	92.8403
	09_66281538	92.8428
	09_66394351	93.3337
	09_66484767	94.8265
	09_66520016	94.8285
	09_66599614	94.8306
	09_67424810	99.2051
	09_67475461	99.2093
	09_67576660	99.7137
	09_67678028	100.218
	09_67691039	100.723
	09_67699232	102.258
	09_67828541	102.762
	09_69132425	109.305
	09_69279274	110.359
	09_69329512	110.893
	09_69406717	111.423
	09_69469706	112.485
	09_69519405	112.989
	09_70734516	121.484
	09_70783294	121.489
	09_70835399	121.998
	09_70893295	122.003
	09_70942725	122.518
	09_70960135	123.032
	09_70990677	125.166
	09_71024637	126.212
	09_71128291	126.734
	09_71227121	128.336
	09_71250746	129.395
	09_71275199	129.407
	09_71342191	129.425
	09_71437369	129.443
	09_71515106	129.977
	09_71719005	130.506
	09_71961805	131.579
	09_72123533	132.116
	09_72346181	132.656
	10_270438	0
	10_612170	0.548497
	10_821873	1.10069
	10_1799538	3.92057
	10_1917998	4.43578
	10_2146671	4.44153
	10_2326637	6.52873
	10_2412736	6.53317
	10_2569860	8.05041
	10_2949812	10.6478
	10_3083788	11.1378
	10_3406435	13.1347
	10_3822346	16.6412
	10_4173163	17.116
	10_4526227	17.5929
	10_5146426	17.5936
	10_5994789	17.5942
	10_8290772	17.5947
	10_17684607	18.0606
	10_27064414	18.0643
	10_30853944	18.069
	10_36579900	18.0745
	10_40958238	18.0808
	10_46532903	18.1307
	10_54344776	18.8355
	10_57650358	20.2327
	10_58137600	22.4234
	10_58168197	22.8998
	10_58408001	22.9009
	10_58637117	23.3786
	10_58719482	23.3798
	10_58985951	23.8569
	10_59258807	28.1544
	10_59334070	28.6561
	10_59792695	34.131
	10_59827516	34.599
	10_59912527	34.5995
	10_60015207	34.6
	10_60129818	34.6005
	10_60226616	36.0245
	10_60304156	36.5029
	10_60456025	36.5036
	10_60552844	36.5087
	10_60614035	36.5137
	10_60660568	36.519
	10_60672314	36.525
	10_60695658	36.5333
	10_60726050	36.5416
	10_60746469	37.0897
	10_60798220	37.6379
	10_60934189	37.6449
	10_61105167	39.3052
	10_61229056	39.8481
	10_61298174	40.9428
	10_61339113	40.9514
	10_61417128	40.96
	10_61512681	41.4661
	10_61634473	42.487
	10_61783160	43.5078
	10_61851271	44.5397
	10_61942079	44.5424
	10_62121371	44.5451
	10_62264950	46.6467
	10_64364908	55.5364
	10_64466308	56.5072
	10_64580207	56.5084
	10_64650095	56.5101
	10_64730930	56.5134
	10_64831264	56.5178
	10_64959608	57.542
	10_65133306	58.0509
	10_65384799	59.6133
	11_82064	0
	11_227812	0.0213764
	11_322814	0.0427409
	11_402097	1.14798
	11_499042	1.167
	11_598323	1.18603
	11_683990	2.27902
	11_764516	2.82775
	11_864564	2.84376
	11_964653	2.85709
	11_1022044	4.46762
	11_1056964	5.53367
	11_1083255	6.06551
	11_1096808	6.07585
	11_1116603	6.08555
	11_1165976	6.09525
	11_1245362	6.10307
	11_1310490	6.78249
	11_1376670	7.46191
	11_1465181	7.50364
	11_1521849	7.54869
	11_1549432	7.59374
	11_1570768	7.63641
	11_1579699	7.6791
	11_1639058	8.18488
	11_1705321	8.18913
	11_1761326	8.19375
	11_1809866	9.18994
	11_1832933	10.1868
	11_1896794	12.2154
	11_1966161	12.2389
	11_2060251	12.2625
	11_2136006	12.2836
	11_2150805	12.3035
	11_2183530	12.3218
	11_2210878	12.337
	11_2228703	12.3513
	11_2328479	12.9401
	11_2420646	13.5206
	11_2440126	14.0914
	11_2467727	14.2393
	11_2502472	14.3711
	11_2568876	14.5028
	11_2671141	14.5695
	11_2745462	14.6343
	11_2819514	15.0997
	11_4508288	21.7328
	11_4524041	21.7509
	11_4536156	22.79
	11_4605610	23.3062
	11_4722861	23.3104
	11_4788411	24.8813
	11_4821085	25.411
	11_4881392	25.9411
	11_4963172	25.95
	11_5017744	26.9891
	11_5050250	28.6714
	11_5100835	28.6794
	11_5183216	28.6874
	11_6002533	29.7974
	11_6055080	30.3429
	11_6080183	30.3507
	11_6132613	30.3636
	11_6199820	30.9458
	11_6344541	30.9599
	11_6522960	30.9804
	11_6864614	31.0015
	11_7161262	31.0269
	11_7423837	31.0547
	11_7748692	31.0825
	11_7836864	31.1298
	11_7931070	31.1956
	11_8024875	31.2592
	11_8099697	32.7165
	11_8169730	32.787
	11_8253426	32.8543
	11_8543209	32.9065
	11_8764983	33.6146
	11_8838765	33.6609
	11_9109818	33.6863
	11_9554110	33.7118
	11_9802584	34.9779
	11_9923110	35.0007
	11_10210524	35.0919
	11_10559383	35.1831
	11_11360472	35.2644
	11_12103921	35.4894
	11_13072298	35.7576
	11_16489293	36.0257
	11_21045149	36.2622
	11_28253736	36.2767
	11_36684543	36.2911
	11_39965610	36.8933
	11_40036598	36.9094
	11_40975101	36.9263
	11_45150339	37.5317
	11_48659677	37.5511
	11_49035791	37.5713
	11_49165173	37.5921
	11_49208169	37.614
	11_49237926	37.636
	11_49357095	37.6432
	11_49714364	37.6518
	11_50114108	39.7395
	11_50274875	40.1756
	11_50354200	41.8033
	11_50433843	42.8782
	11_50467626	42.8844
	11_50505377	42.8896
	11_50539760	42.8929
	11_50590476	42.8962
	11_50714696	43.4076
	11_50835532	43.4089
	11_50897905	43.4098
	11_51052493	44.1534
	11_51189704	44.1848
	11_51219174	44.2106
	11_51271436	44.2408
	11_51331941	44.2791
	11_51366004	44.3268
	11_51475085	44.386
	11_51567865	44.3889
	11_51614842	44.3915
	11_51688988	44.3936
	11_51730606	45.384
	11_51756860	45.3858
	11_51814624	46.885
	11_51907534	47.3758
	11_51987331	47.3773
	11_52023882	47.3802
	11_52039257	47.3832
	11_52084015	47.3866
	11_52129754	48.9118
	11_52163859	49.4144
	11_52195136	49.4311
	11_52429763	49.45
	11_52674092	50.0046
	11_52704086	51.1168
	11_52723691	51.6793
	11_52744800	52.2395
	11_52858858	52.2508
	11_52978693	53.9472
	11_53074832	54.5095
	11_53162311	58.8589
	11_53181213	59.3632
	11_53200717	59.8678
	11_53290107	60.8957
	11_53386368	61.9241
	11_53414008	63.4809
	11_53453667	63.4851
	11_53527239	63.4863
	11_53571996	64.5261
	11_53593994	64.531
	11_53620161	65.5735
	11_53770372	65.579
	11_53924116	66.1003
	11_53984293	66.1071
	11_54051772	69.3886
	11_54073870	70.4406
	11_54091226	70.972
	11_54124390	70.9818
	11_54157198	70.9917
	11_54209101	71.9864
	11_54250181	72.4809
	11_54279594	72.9753
	11_54317137	73.9701
	11_54373858	73.9718
	11_54442367	73.9737
	11_54502461	73.976
	11_54547536	74.4668
	11_54573773	74.469
	11_54597573	74.9605
	11_54606791	74.9626
	11_54622331	74.9654
	11_54644756	74.9683
	11_54700798	74.9717
	11_54770447	74.9752
	11_54801647	75.9788
	11_54831046	75.983
	11_54855808	75.9908
	11_54911540	75.9987
	11_54968655	76.0056
	11_55022494	76.0126
	11_55082837	76.0204
	11_55119654	76.0283
	11_55163976	76.0359
	11_55186360	77.0678
	11_55198806	77.5818
	11_55254709	77.5881
	11_55305743	78.1685
	11_55319978	78.1887
	11_55346433	78.2124
	11_55368060	78.2372
	11_55411799	78.2633
	11_55479516	78.2983
	11_55515295	79.5232
	11_55552574	79.5541
[truncated: 217 more rows]

## Sheet: CroDat
Individual	C1	C2	C3	C4	C5	C6	C7	C8	C9	C10	C11	C12	Damage	LW	Sur
RIL-11-G	A A A A A A A A A A A A A A A H H H H A A A A A A A A A A A A A A A A A A A A NA NA NA NA NA NA NA NA NA NA NA NA NA NA NA NA NA NA NA NA NA NA NA NA NA NA NA NA NA NA NA NA NA NA NA NA NA NA NA NA NA NA NA NA H H H H H H H H H H H H H H H H H H H H H H H H H H H H H H H H A A A A A A A A A A A A A A A A A A A A A A A A A A A A A A A A A A A A A A A A A A A A A A A A A A A A A A A A A A A A A A A…	A A A A NA NA NA NA A A A A A A A A A A A A A A A A A A A A A A A A A A A A A A A A A A A H H H H H H H H H H H H H H H H H H H H H H H H H H H H H H H H H H H H H H H H A A A A A A A A A A A A A A A A A A A A A A A A A A A A A A A A A A A A A A A A A A H H H H H H H H H H H H H H H H H H H H H H H H H H H H H H H H H H H H H H H H H H H H H H H H H H H H H H H H H H A A A A A A	H H H H H H H H H H H H H H A A A A A A A A A A A A A A A A A A A A A A A A A A A A A A A A A A A A A A A A A A A A A A A A A A A A A A A A A A A A A A A A A A A A A A A A A A A A A A A A A A A A A A A A A A A A A A A A A A A A A A A A A A A A A A A A A A A A A A A A A A A A A A A A A A A A A A A A A A A A A A A A A A A A A A A A A A A A A A A A A A A A A A A A A A A A A A A A A A A A NA NA NA NA…	A A A A A A A A A A A A A A A A A A A A A A A A A A A A A A A A A A A A H H H H H H H H H H H H H H H H H H H H H H H H H H H H H H H H H H H H H H H H H H H H H H H H H H H H H H H H H H H H H H H H H H H H H H H H H H H H H H H H H H H H H H H H H H H H H H H H H H H H H H H H H H H H H H H H H H H H H H H H H H H H H H H H H H H H H H H H H H H H	A A A A A A A A A A A A A A A A A A A A A NA NA NA NA NA NA NA NA NA A A A A A A A A A A A A A A A A A A A A A A A A A A A A A A H H H H A A A A A A A A A A A A A A A A A A A A A A A A A H H H A A A A H H H H H H H H H H H H H H H H H H H H H H H H H H H H H H H	A A A A A A A A A A A A A A A A A A A A A A A A A A A A A A A A A A A A A A A A A A A A A A A A A A A A A A A A A A A A A A A A A A A A A A A A A A A A A A A H H H H H H H H H H H H H H H H H H H H H H H H H H H H H H H H H H H H H H H H H H H H H H H H H H H H H H H H H H H H H H H H H H H H H H H H H H H A A A A A A A A A A A A A A A A A A A A A A A A A A A A A A A A A A A A A A A A A A A A A A…	A A A A A A A A A A A A A A A A A A A A A A A A A A A A A A A A A A A A A A A A A A A A A A A A A A A A A A A A A A A A A A NA NA NA NA NA H H H H H H H H H H H H H H H H H H H H H H H H H H H H H H H H H H H H H H H H H H H H H H H H H H H H H H H H H H H H H H H H H H H H H H H H H H H H H H H H H H H H H H H H H H H H H A A A A A A A A A A A A A A A A A A A A	A A A A A A A A A A A A A A A A A A A A A A A A A A A A A A A A A A A A A A A A A A A A A A A A A A A A A A A A A A A A A A A A A A A A A A A A A A A A A A A A A A A A A A A A A A A A A A A A A A A A A A A A A H H H H H H H H H H H H H H H H H H H H H H H H H H H H H H A A A A A A A A A A A A A A A A A A A A A A A A A A A A A A A A A A A A A A H H H H H H H H H A A A A A A A A A A A A A A A A A A…	H H H H H H H H H H H H H H H H H H H H H H H H H H H H H H H H H H H H H H H H H H H H H H H H H H H H H H H H H H H H H A A A A A A A A A A A A A A A A A A A A A A A A A A A A A A A A A A A A A A A A A A A A A A A A A A A A A A A A A A A A A A A A A A A A A A A H H H H H H H H H H H H H H A A A A A A A A A A NA NA A A A A A A A A A A A A A A A A A A A H H H H H H H H H H H H H	A A A A A A A A A A A A A A A A A A A A A A A A A A A A A A A A A A A A A A A A A A A A A A A A A A A A A A A A A A A A A A A A A A A A A A A A	A A A A A A A A A A A A A A A A A A A A A A A A A A A A A A A A A A A A A A A A A A A A A A A A A A A A A A A A A A A A A A A A A A A A A A A A A A A A A A A A A A A A A A A A A A A A A A A A A A A A A A A A A A A A A A A A A A A A A A A A A A A A A A A A A A A A A A A A A A A A A A A A A A A A A A A A A A A A A A A A A A A A A A A A A A A A A A A A A A A A A A A A A A A A A A A A A A A A A A A A…	A A A A A A A A A A A A A A A A A A A A A A A A A A A A A A A A A A A A A A A A A A A A A A A A A A A A A A A A A A A A A A A A A A A A A A A A A A A A A A A A A A A A A A A A A A A A A A A A A A A A A A A A A A A A A A A A A A A A A A A A A A A A A A A A A A A A A A A A A A A A A A A A A A A A A A A H H H H H H H H H H H H H H H H A A A A A A A A A A A A A A A A A A A A A A A A A A A A A A A A A…	2	1.3	42.9
RIL-11-R	A A A A A A A A A A A A A A A NA NA NA NA NA NA NA NA NA NA NA NA NA NA NA H H H H H H H H H H H H H H H H H H H H H H H H H H H H NA NA NA NA NA NA NA NA NA NA NA NA NA NA NA A A A A A A A A A A A A A A A A A A A A A A A A A A A A A A A A A A A A A A A A A A A A A A A A A A A A A A A A A A A A A A A A A A A A A A A A A A A A A A A A A A A A NA NA NA A A A A A A A A A A A NA NA NA NA NA NA NA NA …	NA NA NA NA NA NA NA NA NA NA NA NA NA A A A A A A A A A NA NA NA NA NA NA NA NA NA NA A A A A A A A A A A A A A A A A A A A A A A A A A A A A A A A A A A A A A A A A A A A A A A A NA NA NA NA A A A A A A A A A A A A A A A A A A NA NA NA NA NA NA NA NA NA NA NA NA NA NA NA NA NA NA NA NA NA NA NA NA H H H H H H H H H H H H H H H H H H H H H H H H H H H H H H H H H H H H H H H H NA NA NA A A A A A…	H H H H H H H H H H H H H H NA NA NA NA NA NA NA NA NA NA A A A A A A A A A A A A A A A A A A A A A A A A A A A A A A A A A A A A A A A A A A A A A A A A A A A A A A A A A A A A A A A A A A A A A A NA NA NA NA NA NA NA NA NA NA NA NA NA NA NA NA NA NA NA NA NA NA NA NA NA NA NA NA NA NA NA NA NA NA NA NA NA NA NA NA NA NA NA NA NA NA NA NA NA NA NA NA NA NA NA NA NA NA NA NA NA NA A A A A A A A A…	NA NA NA NA NA NA NA NA NA NA NA NA NA NA NA NA NA NA NA A A A A A A A A A A A A A A A A A A A A A A A A A A A A A A A A A A A A A A A A A A A A A A A A A A A A A A A A A A A A A A A A A A A A A A A A A A A A NA NA NA NA NA NA NA A A A A A A A A A A A A A NA NA NA NA NA NA NA A A A A A A A A A A A A H H H H H H H H H H H H H H H H H H H H H H H H H H H H H H H H H H H H H H H H H H	A A A A A A A A A A A A A A A A A A A A A NA NA NA NA NA NA NA NA NA NA NA NA NA NA NA NA NA NA NA NA NA NA NA NA NA NA NA NA NA NA NA NA NA NA NA NA NA NA NA NA NA NA NA A A A A A A A A A A A A A A A A A A A A A A A A A A A A A A A A A A A NA NA NA NA NA NA NA NA NA NA NA NA NA NA NA NA NA NA NA NA NA NA NA NA NA NA NA NA	A A A A A A A A A A A A A A A A A A A A A A A A A A A A A A A A A A A A A A A A A A A A A A A A A A A A A A A A A A A A A A A A A A A A A A A A A A A A A A A A A A A H H H H H H H H H H H H H H H H H H H H H NA NA NA NA NA NA NA NA NA NA NA NA NA NA NA NA NA NA NA NA NA NA NA NA NA NA NA NA NA NA NA NA NA NA NA H H H H H H H H H H H H H H H H H NA NA NA NA NA NA NA NA NA NA NA NA NA NA NA NA NA N…	A A A A A A A A A A A A A A A A A A A A A A A A A A A A A A A A A A A A A A A A A A A A A A A A A A A A A A A A A A A A A A A A A A A A A A A A NA NA NA NA NA NA NA NA NA NA NA NA NA NA A A A A A A A A A NA NA NA NA NA NA NA NA NA NA NA NA NA NA NA NA NA NA NA NA NA NA NA NA NA NA H H H H H H H H H H H H H H H H H H H H H H H H H H H H H H H H H H H H H H H H H H H H H H H H H H H H H H H A A A A	A A A A A A A A A A A A A A A A A A A A A A A A A A A A A A A A A A A A A A A A A A A A A A A A A A A A A A A A A A A A A A A A A A A A A A A A A A A A A A A A A A A A A A A A A A A A A A A A A A A A A A A A A A A A A NA NA NA NA NA NA NA NA NA NA A A A A A A A A A A A A A A A A A A A A A NA NA NA NA NA NA NA NA NA NA NA NA NA NA NA NA NA NA NA NA NA NA NA NA NA NA NA NA NA NA NA NA NA NA NA NA A…	A A NA NA NA NA NA NA NA NA NA NA NA NA NA NA NA NA NA NA NA NA NA NA NA NA NA NA NA NA NA NA NA NA NA NA NA NA NA NA NA NA NA NA NA NA NA NA NA NA NA NA NA NA H H H H H H A A A A A A A A A A A A A A A A A A A A A A A A A A A A A A A A A A A A A A A A A A A A A A A A A A A A A A A A A A A A A A A A A A A A A A A A A A A A A A A A A A A A A NA NA NA NA NA NA NA NA NA NA NA NA NA A A A A A A A A A …	A A A A A A A A A A A A A A A A A A A A A NA NA NA NA NA NA NA NA NA NA NA A A A A A A A A A A A A A A A A A A A A A A A A A A A A A A A A A A A A A A A A	NA NA NA NA NA NA NA NA NA NA NA NA NA A A A A A A A A A NA NA NA NA NA NA NA NA NA NA NA NA NA NA NA NA NA NA NA NA NA NA NA A A A A A A A A A A A A A A A A A A A A A A A A A A A A A A A A A A A A A A A A A A A A A A A A A A A A A A A A A A A A A A A A A A A A A A A A A A A A A A A A A A A A A A A A A A A A A NA NA NA NA NA NA NA NA NA NA NA NA NA NA NA NA NA NA NA NA NA NA NA NA NA NA NA NA NA …	A A A A A A A A A A A A A A A A A A A A A A A A A A A A A A A A A A A A A A A A A A A A A A A A A A A A A A A A A A A A A A A A A A A A A A A A A A A A A A A A A A A A A A A A A A A A A A A A A A A A A A A A A A A A A A A A A A A A A A A A A A A A A A A A A NA NA NA A A A A A A A A A A A A A A A A A A A NA NA NA NA NA NA NA NA NA A A A A A A A A A A A A A A A A A A A A A A A A A A A A A A A A A A…	2	1.6	80
RIL-12-G	A A A A A A A A A A A A A A A A A A A A A A A A A A A A A A H H H H H H H H H H H H H H H H H H H H H H H H H H H H H H H H H H H H A A A A A A A A A A A A A A A A A A A A A A A A A A A A A A A H H H H H A A A A A A A A A A A A A A A A A A A H H H H H H H H H H H H H H H H H H H H H H H H H H H H H H H H H H H H H H H H H A A A H H H H H H H H H H H H H H H H H H H H H H H H H H H H H H H H H H H…	A A A A A A A A A A A A A A A A A A A A A A A A A A A A A A A A A A A A A A A A A A A A A A A H H H H H H H H H H H H H H H H H H H H H H H H H H H H H H H H H H H H A A A A A A A A A A A A A A A A A A H H H H H H H H H H H H H H H H H H H H H H H H H H H H H H H H H H H H H H H H H H H H H H H H H H H H H H H H H H H H H H H A A A A A A A A A A A A A A A A A A A A A A A A A	H H H H H H H H H H H H H H H H H H H H H H H H A A A A A A A A A A A A A A A A A A A A A A A A A A A A A A NA NA NA NA NA NA NA NA NA NA NA NA NA NA A A A A A A A A A A A A A A A A A A A A A A A H H H H H H H H H H H H H H H H H H H H H H H H H H H H H H H H H H H H H H H H H H H H H H H H H H H H H H H H H H H H H H H H H H H H H H A A A A A A A A A A A A A A A A A A A A A A A A H H H H H H H H…	A A A A A A A A A A A A A A A A A A A A A A A A A A A A A A A A A A A A A A A A A A A A A A A A A A A A A A A A A A A A A A A A A A A A A A A A A A A A A A A A A A A A A A A A A A A A A A A A A A A A A A A A A A A A A A A A A A A A A A A A A A A A A A A A A A A A A A A A A A H H H H H H H H H H H H H H H H H H H H H H H H H H H H H H H H H H H H H H	A A A A A A A A A A A A A A A A A A A A A A H H H H H H H H H H H H H H H H H H H H H H H H H H H H H H H H H H H H H H A A A A A A A A A A A A A A A A A A A A A A A A A A A A A H H H A A A A A A A A A A A A A A A A A A A A A A A A A A A A A A A A A A A	A A A A A A A A A A A A A A A A A A A A A A A A A A A A A A A A A A A A A A A A A A A A A A A A A A A A A A A A A A A A A A A A A A A A A A A A A A A A A A A A A A A H H H H H H H H H H H H H H H H H H A A A A A A A A A A A A A A A A A A A A A A A A A A A A A A A A A A A A A A A A H H H H H H H H H H H H H H H H H H H H H H H H H H H H H H H H H H H H H H H H H H A A A A H H H H H H H H H H H H H…	A A A A A A A A A A A A A A A A A A A A A A A A A A A A A A A A A A A A A A A A A A A A A A A A A A A A A A A A A A A A A A A A A A A A A A A A A A A A A A A A A A A A A A A A A A A A A A A A A A A A A A A A A A A A A A A A A A A A A A A A A A A A A A A A A A A A A A A A A NA NA NA NA NA NA NA NA A A A A A A A A A A A A A A A A A H H H H H H H H H H H H H H H H H H	NA NA NA H H H H H H H NA NA NA NA NA A A A A A A A A A A A A A A A A A A A A A A A A A A A A A A A A A A A A A A A A A A A A A A A A A A A A A A A A A A A A A A A A A A A A A A A A A A A A A A A A A A A A A A A A A A A A A A A A A A A A A A A A A A A A A A A H H A A A A A A A A A A A A A A A A A A A A A A A A A A A A A A A A A A A A A A A A A A A A A A H H H H H H H H H H H H H H H H H H H H H H…	A A A A A A A A A A A A A A A A A A A A A A A A A A A A A A A A A A A A A A A A A A A A A A A A A A A A A A A H H H H H A A A A A A A A A A A A A A A A A A A A A A A A A A A A A A A A A A A A A A A A A A A A A A H H H H H H H H H H H H H A A A A A A A A A A A A A A A A A A A A A A A A A A A A A A A A A A A A A A A A A A A A A A A A A A A A A A A A A A A A A A A A A A A A A A A	NA NA NA NA NA NA NA NA NA NA NA NA NA NA NA NA H H H H H H H H H H H H H H H H A A A A A A A A A A A A A A A A A A A A A A A A A A A A A A A H H H NA NA NA NA NA NA	H H H H H H H H H H H H H H H H H H H H H H H H H H H H H H H H H H H H H H H H NA NA NA NA A A A A A A A A A A A A A A A A A A A A A A A A A A A A A A A A A A A A A A A A A A A A A A A A A A A A A A A A A A A A A A A A A A A A A A A A A A A A A A A A A A A A A A A A A A A A A H H H H H H H H H H H H H H H H H H H H H H H H H H H H H H H H H H H H H H H H H H H H H H H H H H H H H H H H H H H H H…	A A A A A H H A A A A A A A A A A A A A A A A A A A A A A A A A A A A A A A A A A A A A H H H H H H H H H H H H H H H H H H H H H H H H H H H H H H H H H NA NA NA H H H H H H H H H H H H H H H H H H H H H H H H H H H H H H H H H H H H H H A A A A A A A A A A A A A A A A A A A A A A A A A A A A A A A A A A A A A A A A A A A A A A A A A A A A A A A A A A A A A A A A A A A A A A A A A A A A A A A A …	1	1.3	71.4
RIL-12-R	A A A A A A A A A A A A A A A A A A A A A A A A A A A A A A H H H H H H H H H H H H H H H H H H H H H H H H H H H H H H H H H H H H H A A A A A A A A A A A A A A A A A A A A A A A A A A A A A A H H H H H A A A A A A A A A A A A A A A A A A A H H H H H H H H H H H H H H H H H H H H H H H H H H H H H H H H H H H H H H H H H A A A H H H H H H H H H H H H H H H H H H H H H H H H H H H H H H H H H H H…	A A A A A A A A A A A A A A A A A A A A A A A A A A A A A A A A A A A A A A A A A A A A A A A A H H H H H H H H H H H H H H H H H H H H H H H H H H H H H H H H H H H A A A A A A A A A A A A A A A A A A H H H H H H H H H H H H H H H H H H H H H H H H H H H H H H H H H H H H H H H H H H H H H H H H H H H H H H H H H H H H H H H A A A A A A A A A A A A A A A A A A A A A A A A A	H H H H H H H H H H H H H H H H H H H H H H H H A A A A A A A A A A A A A A A A A A A A NA NA NA NA NA NA NA NA NA NA NA NA NA NA NA NA NA NA NA NA NA NA NA NA NA NA NA NA NA NA NA NA NA NA NA NA NA NA NA NA NA NA NA NA NA NA NA H H H H H H H H H H H H H H H H H H H H H H H H H H H H H H H H H H H H H H H H H H H H H H H H H H H H H H H H H H H H H H H H H H H H H H A A A A A A A A A A A A A A A …	A A A A A A A A A A A A A A A A A A A A A A A A A A A A A A A A A A A A A A A A A A A A A A A A A A A A A A A A A A A A A A A A A A A A A A A A A A A A A A A A A A A A A A A A A A A A A A A A A A A A A A A A A A A A A A A A A A A A A A A A A A A A A A A A A A A A A A H H H H H H H H H H H H H H H H H H H H H H H H H H H H H H H H H H H H H H H H H H	A A A A A A A A A A A A A A A A A A A A A A A A A A A H H H H H H H H H H H H H H H H H H H H H H H H H H H H H H H H H H A A A A A A A A A A A A A A A A A A A A A A A A A A A A H H H A A A A A A A A A A A A A A A A A A A A A A A A A A A A A A A A A A A	A A A A A A A A A A A A A A A A A A A A A A A A A A A A A A A A A A A A A A A A A A A A A A A A A A A A A A A A A A A A A A A A A A A A A A A A A A A A A A A A A A A H H H H H H H H H H H H H H H H H H A A A A A A A A A A A A A A A A A A A A A A A A A A A A A A A A A A A A A A A A H H H H H H H H H H H H H H H H H H H H H H H H H H H H H H H H H H H H H H H H A A A A A A H H H H H H H H H H H H H…	A A A A A A A A A A A A A A A A A A A A A A A A A A A A A A A A A A A A A A A A A A A A A A A A A A A A A A A A A A A A A A A A A A A A A A A A A A A A A A A A A A A A A A A A A A A A A A A A A A A A A A A A A A A A A A A A A A A A A A A A A A A A NA NA NA NA NA NA NA NA NA NA NA NA NA NA NA NA NA NA NA NA NA A A A A A A A A A A A A A A A A A H H H H H H H H H H H H H H H H H H	H H H H H H H H H H A A A A A A A A A A A A A A A A A A A A A A A A A A A A A A A A A A A A A A A A A A A A A A A A A A A A A A A A A A A A A A A A A A A A A A A A A A A A A A A A A A A A A A A A A A A A A A A A A A A A A A A A A A A A A A A A A A A A H H H H H H H H H H H H H H H H H H H H H H H H H H H H H H H H H H H H H A A A A A A A A A A H H H H H H H H H H H H H H H H H H H H H H H H H H H…	A A A A A A A A A A A A A A A A A A A A A A A A A A A A A A A A A A A A A A A A A A A A A A A A A A A A A A A A A A A H A A A A A A A A A A A A A A A A A A A A A A A A A A A A A A A A A A A A A A A A A A A A A H H H H H H H H H H H H H A A A A A A A A A A A A A A A A A A A A A A A A A A A A A A A A A A A A A A A A A A A A A A A A A A A A A A A A A A A A A A A A A A A A A A A A	A A A A A A A A A H H H H H H H H H H H H H H H H H H H H H H H H H A A A A A A A A A A A A A A A A A A A A A A A A A A A A A NA NA NA NA NA NA NA NA NA	H H H H H H H H H H H H H H H H H H H H H H H H H H H H H H H H H H H H H H H H H H H H H A A A A A A A A A A A A A A A A A A A A A A A A A A A A A A A A A A A A A A A A A A A A A A A A A A A A A A A A A A A A A A A A A A A A A A A A A A A A A A A A A A A A A A A A A A A A A H H H H H H H H H H H H H H H H H H H H H H H H H H H H H H H H H H H H H H H H H H H H H H H H H H H H H H H H H H H H H H…	A A A A A A H H H A A A A A A A A A A A A A A A A A A A A A A A A A A A A A A A A A A A A A H H H H H H H H H H H H H H H H H H H H H H H H H H H H H H H H H H H H H H H H H H H H H H H H H H H H H H H H H H H H H H H H H H H H H H H H A A A A A A A A A A A A A A A A A A A A A A A A A A A A A A A A A A A A A A A A A A A A A A A A A A A A A A A A A A A A A A A A A A A A A A A A A A A A A A A A A A…	1	0.5	60
RIL-13-G	A A A A A A A A A A A A A A A A A A A A A A A A A A A A A A A A A A A A A A A A A A A A A A A A A A A A A A A A A A A A A A A A A A A A A A A A A A A A A A A A A A A A A A A A A A A A A A A A A A A A A A A A A A A A A A A A A A A A A A A A A A A A A A A A A A A A A A A A A A A A A A A A A A A A A A A A A A A A A A A A A A A A A A A A A A A A A A A A A A A A A A A A A A A A A A A A A A A A A A A A…	A A A A A A A A A A A A A A A A A A A A A A A A A A A A A A A A A A A A A A A A A A A A A A A A A A A A A A A A A A A A A NA NA A A A A A A A A A A A NA NA NA NA A A A A A A A A A A A A A A A A A NA A A A A A A A A A A A A A A A A A A A A A A A A A A A A A A A A A A A A A A A A A A A A A A A A A A A A A A A A A A A A A A A A A A A A A A A A A A A A A A A A A A A A A A A A H H H H H	A A A A A A A A A A A A A A A A A A A A A A A A A A A A A A A A A A A A A A A A A A A A A A A A A A A A A A A A A A A A A A A A A A A A A A A A A A A A A A A A A A A A A A A A A A A A A A A A A A A A A A A A A A A A A A A A A A A A A A A A A A A A A A A A A A A A A A A A A A A A A A A A A A A A A A A A A A A A A A A A A A A A A A A A A A A A A A A A A A A A A A A A A A A A A A A A A A A A A A A A…	A A A A A A A A A A A A A A A A A A A A A A A A A A A A A A A A A A A A A A A A A A A A A A A A A A A A A A A A A A A A A A A A A A A A A A A A A A A A A A A A A A A A A A A A A A A A A A A A A A A A A A A A A A A A A A A H H H H H H H H H H H H A A A A A A A A A A A A A A A A A A A A A A A A A A A A A A A A A A A A A A A A A A A H H H H H H H H H H	A A A A A A A A A A A A A A A A A A A A NA NA NA A A A A A A A A A A A A A A A A A A A A A A A A A A A A A A A A A A A A A A A A A A A A A A A A A A A A A A A A A A A A A A A A A NA A A A A A A A A A A A A A A A A A A A A A A A A A A A A A A A A A A A A A A	A A A A A A A A A A A A A A A A A A A A A A A A A A A A A A A A A A A A A A A A A A A A A A A A A A A A A A A A A A A A A A A A A A A A A A A A A A A A A A A A A A A A A A A A A A A A A A A A A A A A A A A A A A A A A A A A A A A A A A A A A A A A A A A A A A A A A A A A A A A A A A A A A A A A A A A A A A A A A A A A A A A A A A A A A A A A A A A A A A A A A A A A A A A A A A A A A A A A A NA NA…	H H H H H H H H H H H H A A A A A A A A A A A A A A A A A A A A A A A A A A A A A A A A A H H H H H H H H H H H H H H H H H H H H H H H H H H H H H H H H H H H H H H H H H H H H H H H H H H H H H H H H H H H H H H H H H H H H H H H H H H H H H H H H H H H H H H H H H H H H H H H H H H H H H H H H H H H H H H H H H H H H H H H H H H H H H H H H H H H H H H H	A A A A A A A A A A A A A A A A A A A A A A A A A A A A A A A A NA NA A A A A A A A A A A A A A A A A A A A A A A A A A A A A A A A A A A A A A A A A A A A A A A A A A A A A A A A A A A A A A A A A A A A A A A A A A A A A A A A A A A A A A A A A A A A A A A A A A A A A A A A A A A A A A A A A A A A A A A A A A A A A A A A A A A A A A A A A A A A A A A A A A A A A A A A A A A A A A A A A A A A A A…	A A A A A A A A A A A A A A A A A A A A A A A A A A A A A A A A A A A A A A A H H H H H H H H H H H H H H H H H H H H H H H H H H H H H H H H H H H H H H H H H H H H H H H H H H H H H H H H H H H H H H H H H H H H H H H H H H H H H H H H H H H H H H H H H H H H H H H H H H H H H H H H H H H H H H H H H H H H H H H H H H H H H H H H H H H H H H H H H H H H H H H H H H H H H H H	A A A A A A A A A A A A A A A A A A A A A A A A A A A A A A A A A A A A A A A A A A A A A A A A A A A A A A A A A A A A A A A A A A A A A A A A	H H H A A A A A A A A A A A A A A A A A A A A A A A A A A A A A A A A A A A A A A A A A A A A A A A A A A A A A A A A A A A A A A A A A NA A A A A A A A A A A A A A A A A A A A A A A A A A A A A A A A A A A A A A A A A A A A A A A A A A A A A A A A A A A A A A A A A A A A A A A A A A A A A A A A A A A A A A A A A A A A A A A A A A A A A A A A A A A A A A A NA NA NA NA NA NA A A A A A A A A A A A …	A A A A A H H H H H A A A A A A A A A A A A A A A A A A A A A A A A NA NA NA NA NA NA NA NA NA NA NA NA NA NA NA NA NA NA NA NA NA NA NA NA NA NA A A A A A A A A A A A A A A A A A A A A A A A A A A A A A A A A A A A A A A A A A A A A A A A A A A A A A A A A A A A A A A A A A A A A A A A A A A A A A A A A A A A A A A A A A A A A A A A A A A A A A A A A A A A A A A A A A A A A A A A A A A A A A A A…	4	2.5	85.7
RIL-13-R	A A A A A A A A A A A A A A A A A A A A A A A A A A A A A A A A A A A A A A A A A A A A A A A A A A A A A A A A A A A A A A A A A A A A A A A A A A A A A A A A A A A NA A A A A A A A A A A A A A A A A A A A A A A A A A A A A A A A A A A A A A A A A A A A A A A A A A A A A A A A A A A A A A A A A A A A A A A A A A A A A A A A A A A A A A A A A A A A A A A A A A A A A A A A A A A A A A A A A A A A …	A A A A A A A A A A A A A A A A A A A A A A A A A A A A A A A A A A A A A A A A A A A A A A A A A A A A A A A A A A A A A NA NA A A A A A A A A A A A NA NA NA NA A A A A A A A A A A A A A A A A A NA A A A A A A A A A A A A A A A A A A A A A A A A A A A A A A A A A A A A A A A A A A A A A A A A A A A A A A A A A A A A A A A A A A A A A A A A A A A A A A A A A A A A A A A H H H H H H	A A A A A A A A A A A A A A A A A A A A A A A A A A A A A A A A A A A A A A A A A A A A A A A A A A A A A A A A A A A A A A A A A A A A A A A A A A A A A A A A A A A A A A A A A A A A A A A A A A A A A A A A A A A A A A A A A A A A A A A A A A A A A A A A A A A A A A A A A A A A A A A A A A A A A A A A A A A A A A A A A A A A A A A A A A A A A A A A A A A A A A A A A A A A A A A A A A A A A A A A…	A A A A A A A A A A A A A A A A A A A A A A A A A A A A A A A A A A A A A A A A A A A A A A A A A A A A A A A A A A A A A A A A A A A A A A A A A A A A A A A A A A A A A A A A A A A A A A A A A A A A A A A A A A A A A A A A NA NA NA NA NA NA NA NA NA A A A A A A A A A A A A A A A A A A A A A A A A A A A A A A A A A A A A A A A A A A A A A H H H H H H H H H H	A A A A A A A A A A A A A A A A A A A A A NA NA NA NA NA NA NA A A A A A A A A A A A A A A A A A A A A A A A A A A A A A A A A A A A A A A A A A A A A A A A A A A A A A A A A A A A A NA A A A A A A A A A A A A A A A A A A A A A A A A A A A A A A A A A A A A A A	A A A A A A A A A A A A A A A A A A A A A A A A A A A A A A A A A A A A A A A A A A A A A A A A A A A A A A A A A A A A A A A A A A A A A A A A A A A A A A A A A A A A A A A A A A A A A A A A A A A A A A A A A A A A A A A A A A A A A A A A A A A A A A A A A A A A A A A A A A A A A A A A A A A A A A A A A A A A A A A A A A A A A A A A A A A A A A A A A A A A A A A A A A A A A A A A A A A A A NA NA…	H H H H H H H H H H H H A A A A A A A A A A A A A A A A A A A A A A A A A A A A A A A H H H H H H H H H H H H H H H H H H H H H H H H H H H H H H H H H H H H H H H H H H H H H H H H H H H H H H H H H H H H H H H H H H H H H H H H H H H H H H H H H H H H H H H H H H H H H H H H H H H H H H H H H H H H H H H H H H H H H H H H H H H H H H H H H H H H H H H H H	A A A A A A A A A A A A A A A A A A A A A A A A A A A A A A A A A A A A A A A A A A A A A A A A A A A A A A A A A A A A A A A A A A A A A A A A A A A A A A A A A A A A A A A A A A A A A A A A A A A A A A A A A A A A A A A A A A A A A A A A A A A A A A A A A A A A A A A A A A A A A A A A A A A A A A A A A A A A A A A A A A A A A A A A A A A A A A A A A A A A A A A A A A A A A A A A A A A A A A A A…	A A A A A A A A A A A A A A A A A A A A A A A A A A A A A A A A A A A A A A A H H H H H H H H H H H H H H H H H H H H H H H H H H H H H H H H H H H H H H H H H H H H H H H H H H H H H H H H H H H H H H H H H H H H H H H H H H H H H H H H H H H H H H H H H H H H H H H H H H H H H H H H H H H H H H H H H H H H H H H H H H H H H H H H H H H H H H H H H H H H H H H H H H H H H H H	A A A A A A A A A A A A A A A A A A A A A A A A A A A A A A A A A A A A A A A A A A A A A A A A A A A A A A A A A A A A A A A A A A A A A A A A	H H H A A A A A A A A A A A A A A A A A A A A A A A A A A A A A A A A A A A A A A A A A A A A A A A A A A A A A A A A A A A A A A A A A NA A A A A A A A A A A A A A A A A A A A A A A A A A A A A A A A A A A A A A A A A A A A A A A A A A A A A A A A A A A A A A A A A A A A A A A A A A A A A A A A A A A A A A A A A A A A A A A A A A A A A A A A A A A A A A A NA NA NA NA NA NA A A A A A A A A A A A …	A A A A A H H H H H A A A A A A A A A A A A A A A A A A A A A A A A NA NA NA NA NA NA NA NA NA NA NA NA NA NA NA NA NA NA NA NA NA NA NA NA NA NA NA NA A A A A A A A A A A A A A A A A A A A A A A A A A A A A A A A A A A A A A A A A A A A A A A A A A A A A A A A A A A A A A A A A A A A A A A A A A A A A A A A A A A A A A A A A A A A A A A A A A A A A A A A A A A A A A A A A A A A A A A A A A A A A…	2	3.3	40
RIL-14-G	NA NA NA NA NA NA NA NA NA H H H H H H H H H H A A A A A A A A A A A A A A A H H H H H H A A A A A A A A A A A A A A A A A A A A A A A A A A A A A A A A A A A A A A A A A A A A A A A A A A A A A A A A A A A A A A A A A A A A A A A A A A A A A A A A A A A A A A A A A A A A A A A A A A A A A A A A A A A A A A A A A A A A A A A A A A A A A NA NA NA NA NA NA NA NA NA NA H H H H H H H H H H NA NA NA N…	A A A A A A A A A A A A A A A A A A A A A A A A A A A A A A A A A A A A A A A A A A A A A A A H H H H H H H H H H H H H H H H H H H H H H H H H H H H H H H H H H H H A A A A A A A A A A A A A A A A A A H H H H H H NA NA NA NA NA NA NA NA NA NA NA NA NA NA NA NA NA NA NA NA NA NA NA NA NA NA H H H H H H H H H H H H H H H H H H H H H H H H H H H H H H H A A A A A A A A A A A A A A A A A A A A A A A…	A A A A A A A A A A A A A A A A A A A A A A A A A A A A A A A A A A A A A A A A A A H H H H H H H H H H H H H H H H H H H H H H H H H H H H H H H H H H H H H H H H H H H H H H H H H H H H H H H H H H H H H H H H H H H H H H H H H H H H H H H H H H H H H H H H H H H H H H H H H H H H H H H H H H H H H H H H H H H H H H H H H A A A A A A A A A A A NA NA NA NA NA NA NA NA NA H H H H H H H H H H H H …	H H H H H H A A A A A A A A A A A A A A A A A A A A A A A A A A A A A A A A A A A A A A A A A A A A A A A A A A A A A A A A A A A A A A A A A A A A A A A A A A A A A A A A A A A A A A A A A A A A A A A A A A A A A A A A A A A A A A A A A A A A A A A A A A A A A A A A A NA NA NA NA NA NA NA NA NA NA NA NA NA A A A A A A A A A A A A A A A A A A A A NA NA NA H H H H H	A A A A A A A A A A A A A A A A A A A A A A A A A A A A A A A H H H H H H H H H H A A A A A A A A A A A H H H H H H H H A A A A A A A A A A A A A A A A A A A A A A A A A A A A A A A A A A A A A A A A A A A A A A A A A A A A A A A A A A A A A A A A A A A	A A A A A A A A A A A A A A H H H H H H H NA NA NA NA NA NA NA NA NA H H H H H H H H H H H H H H H H H H H H H H H H H H A A A A A A A A A A A A A A A A A A A A A A A A A A A A A A A H H H H H H H H H H H H H H H H H H H H H H H H H H H H H H H H H H H H H H H H H H H H H H H H H H H H H H H H H H H H H H H H H H H H H H H H H H H H H H H H H H H H H H H H H H H H H H H H H H H H H H H H A A A A …	A A A A A A A A A A A A A A A A A A A A A A A A A A A A A A A A A A A A A A A A A A A A A A A A A A H H H H H H H H H H H H H H H H H H H H H H H H H H H H A A A A A A A A A A A A A A A A A A A A A A H H H H H H H H H H H A A A A A A A A A A A H H H H H H H H H H NA NA NA NA NA NA NA NA NA NA NA NA NA NA NA NA NA NA NA NA NA NA NA NA NA NA NA NA NA NA NA NA NA NA NA NA NA NA NA NA NA NA NA NA NA …	A A A A A A A A A A A A A A A A A A A A A A A A A A A A A A A A A A A A A A A A A A A A A A A A A A A A A A A A A A A A A A A A A A A A A A A A A A A A A A A A A A A A A A A A A A A A A A A A A A A A A A A A A A A A A A A A A A A A A A A A A A A A A A H H H H H H H H H H H H H H H H H H H H H H H H H H H H H H H H H H H H A A A A A A A A A A A H H H H H H H H H H H H H H H H H H H H H H H H H H H…	A A A A A A A A A A A A A A H H H H H H H H H H H H H H H A A A A A A A A A A A A A A A A A A A A A A A A A H H H H H H A A A A A A A A A A A A A A A A A A A A A A A A A A A A A A A A A A A A A A A A A A A A A A A A A A A A A A A A A A A A A A A A A A A A A A A A A A A A A A A A A A A A A A A A A A A A A A A A A A A A A A A A A A A A A A A A A A A A A A A A A A A A A A A A A A	A A A A A A A A A H H H H H H H H H H H H H H H H H H H H H H H A A A A A A A A A A A A A A A A A A A A A A A A A A A A A A A A A A A A A A A A	A A A A A A A A A A A A A A A A A A A A A A A A A NA NA NA NA NA NA NA A A A A A A A A A A A A A A A A A A A A A A A A A A A A A A A A A A A A A A A A A A A A A A A A A A A A A A A A A A A A A A A A A A A A A A A A A A A A A A A A A A A A A A A A A A A A A A A A A A A A A A A A A A A A A A A A A A A A A A A A A A A A A A A A A A A A A A A A A A A A A A A A A A A A A A A A A A A A A A A A A A A A …	A A A A A A A A A A A A A A A A A A A A A A A H H A A A A A A A A A A A A A A A A H H H H H H H H H H H H H H H H H H H H H H H H NA NA NA NA NA NA NA NA NA NA NA NA NA NA NA NA NA NA NA NA NA NA NA NA NA NA NA NA NA NA NA NA NA NA NA NA NA H H H H H H H H H H H H H H H H A A A A H H H H A A A A A A A A A A A A A A A A A A A A A A A A A A A A A A A A A A A A A A A A A A A A A A A A A A A A A A A …	1	0.7	42.9
RIL-14-R	A A NA NA NA NA NA NA NA H H H H H H H H H H NA NA NA NA NA NA NA NA NA NA NA NA NA NA NA NA NA NA NA NA NA NA NA NA NA NA NA NA H H H H H H H H H H NA NA NA NA NA NA NA NA NA NA NA NA NA NA A A A A A A A A A A A A A A A A A A A A A A A A A A A A A A A A A A A A A A A A A A A A A A A A A A A A A A A A A A A A A A A A A A A A A A A A A A A A A A A A A A A A A A A A A A A A A A A A A A A A A A A A …	A A A A A A A A A A A A A A A A A A A A A A A A A A A A A A A A A A A A A A A A A A A A A A A H H H H H H H H H H H H H H H H H H H H H H H H H H H H H H H H H H H H A A A A A A A A A A A A A A A A A A A A A A A NA NA NA NA NA NA NA NA NA NA NA NA NA NA NA NA NA NA H H H H H H H H H H H H H H H H H H H H H H H H H H H H H H H H H H H H H H H H NA NA NA NA NA NA NA NA NA NA NA NA A A A A A A A A A…	NA NA NA NA NA NA NA NA NA NA NA NA NA A A A A A A A A A A A A A A A A A A A A A A A A A A A A A A A A A A NA NA NA NA NA NA NA NA NA NA NA NA NA NA NA NA NA NA NA NA NA NA NA NA NA NA NA NA NA NA NA NA NA NA NA NA NA NA NA NA NA A A A A A A A A A A A NA NA NA NA NA NA NA NA NA NA NA NA NA NA NA NA NA NA NA NA NA NA NA NA NA NA NA NA NA NA NA NA NA NA NA NA NA NA NA NA NA NA NA NA NA NA NA NA NA …	NA NA NA NA NA A A A A A A A A A A A A A A A A A A A A A A A A A A A A A A A A NA NA NA NA NA NA A A A A A A A A A A A A A A A A A A A A A A A A A A A A A A A A A A A A A A A A A A A A A A A A A A NA NA NA NA NA NA NA NA NA NA NA NA NA NA NA A A A A A A A A A A A A A A A A A A A A A A A A A A A A A A A A A A A A A A A A A A A H H H H H H H H H H H H H H H H H H H H H H H H H	A A A A A A A A A A A A A A A A A A A A A A A A NA NA NA NA NA NA NA NA NA NA NA NA NA NA NA NA H H H H H H H H H H H H H H H H H H H H H H H A A A A A A A A A A A A A A A A A A A A A A A A A A A A A A A A A A A A NA NA NA NA NA NA NA NA NA NA NA NA NA NA NA NA NA NA NA NA NA NA NA NA NA NA NA NA	NA NA NA NA NA NA NA NA NA NA NA NA NA NA NA NA NA NA NA NA NA NA NA NA NA NA NA NA NA NA NA NA NA NA NA NA NA NA NA NA NA NA NA NA NA NA NA NA NA NA NA NA NA NA A A A A A A A A A A A A A A A A A A A A A A A A A A A A A A A A A A H H H H H H H H H H H H H H H H H H H H H H H H H NA NA NA NA NA NA NA NA NA NA NA NA NA NA NA NA NA NA NA NA H H H H H H H H H H H H H H H H H H H H H H H H H H H H H H…	NA NA NA NA NA NA NA NA NA NA NA NA NA NA NA NA A A A A A A A A A A A A A A A A A A A A A A A A A A A A A A A A A H H H H H H H H H H H H H H H H H H H H H H H H H H H H H H NA NA NA NA NA NA NA NA NA NA NA NA NA NA NA NA NA NA NA NA NA NA NA NA NA NA NA NA NA NA NA NA NA NA NA NA NA NA NA NA NA NA NA H H H H H H H H H H NA NA NA NA NA NA NA NA NA NA NA NA NA NA NA NA NA NA NA NA NA NA NA NA NA N…	A A A A A A A A A A A A A A A A A A A A A A A A A A A A A A A A NA NA NA NA A A A A A A A A A A A A A A A A A A A A A A A A A A A A A A A A A A A A A A A A A A A A A A A A A A A A A A A A A A A A A A A A A A A A A A A NA NA NA NA NA NA NA NA NA NA NA NA NA NA NA NA NA NA NA H H H H H H H H H H H A A A A A A A A A A A A A A A NA NA NA NA NA NA NA NA NA NA NA NA NA NA NA NA NA NA NA H H H H H H H H…	NA NA NA NA NA NA NA NA NA NA NA NA NA NA H H H H H H H H H H H H H A A A A A A A A A A A A A A A A A A A A A A A A A A A A A A A A A A A A A A A A A A A A A A A A A A A A A A A A A A A A A A A A A A A A A A A A A A A A A A A A A A A A A A A A A A A A A A A A A A A A A A A A A A A A A A A A A A A A A A A A A A A A A A A A A A A A A A A A A A A A A A A A A A A A A A A A A A A A A A A A H H H	A A A A A A A A A NA NA NA NA NA NA NA NA NA NA NA NA NA NA NA NA NA NA NA NA A A A A A A A A A A A A A A A A A A A A A A A A A A A A A A A A A A A A A A A A A A A	A A A A A A A A A A A A A A A A A A A A A A A A A A A A NA NA NA NA NA NA NA A A A A A A A A A A A A A A A A A A A NA NA NA NA NA NA NA NA NA NA NA NA NA NA NA NA NA NA NA NA NA NA NA NA NA NA NA NA NA NA NA NA NA NA NA NA NA NA NA NA NA NA NA NA NA NA NA NA NA NA NA NA NA NA NA NA NA NA H H H H H H H H H H H H A A A A A A A A A A A A A A A A A A A A A A A A A A A A A A A A A A A A A A A A A A A …	A A A A A A A A A A A A A A A A A A A A A A A A A A A A A A A A A A A A A A A A A A A A A A A A A A A A A A A A A A A A A A A A A A A A A A A A A A A A A A A A A A A A A A A A A A A A A A A A A A A A A A A NA NA NA NA NA NA NA NA NA NA NA NA NA NA NA A A A A NA NA NA NA NA NA NA NA NA NA NA NA NA NA NA NA A A A A A A A A A A A NA NA NA NA A A A A A A A A A A A A A A A A A A A A A A A A A A A A A …	2	1.1	80
RIL-15-G	A A A A A A A A A A A A A A A A A A A H H H H H H H H H NA NA NA NA NA NA NA A A A A A A A A A A A A A A A A A A A A A A A A A A H H H H H H H H H H H H H H H H H H H H H H H H H H H H H H H H H H H H H H H H H H H H H H H H H H H H H H A H H H H H H H H H H H H H H H H H H H H H H H H H H H H H H H H H H H H H H H H H H H H H H H H H H H H H H H H H H H H H H H H H H H H H H H H H H H H H H H H …	A A A A A A A A A A A A A A A A A A A A A A A A A A A A A A A A A A A A A A A A A A A A A A A A A A A A A A A A A A A A A A A A A A A A A A A A A A A A A A A A A A A A A A A A A A A A A A A A A A A A A A A A A A A A A A H H H H H H H H H H H H H H H H H H H H H H H H H H H H H H H H H H H H H H H H H H H H H H A A A A A A A A A A A A A A A A A A A A A A A A A A A A A A A A A	A A A A A A A A A A A A A A H H H H H H H H H H H H H H H H H H H H H H H H H H H H H H H H H H H H H H H H H H H H H H H H H H H H H H H H H H H H H A A A A A A A A A A A A A A A A A A A A A A A A A A A A A A A A A A A A A A A A A A A A A A A A A A A A A A A A A A A A A A A A A A A A A A A A A A A A A A A A A A A A A A A A A A A A A A A A A A A A A H H H H H H H H H H H H H H H H H H H H H H H H…	H H H H H H H H H H H H H H H H H H H H H H H H H H H H H H H H H H H H H H H H H H H H H H H H H H H H H H H H H H H H H H H H A A A A A A H H H H H H H H H H H H H H H H H H H H H H H H H H H H H H H H A A A A A A A A A A A A A A A A A A A A A A A A A A A A A A A A A A A A A A A A A A A A A A A A H H H H H H H H H H H H H H H H H H H H H H H H H H	A A A A H A A A H H H H H H H H H H H H H H H H H NA NA NA NA NA A A A A A A A A A A A A A A A A A A A A A A A A A A A A A A A A A A A A A A A A A A A A A A A A A A A A A A A A A A A A A A A A A A A A A A A A A A A A A A A A A A A A A A A A A A A A A A A A A	A A A A A A A A A A A A A A A A A A A A A A A A A A A A A A A A A A A A A A A A A A A A A A A A A A A A A A A A A A A A A A A A A A A A A A A A A A A A A A A A A A A A A A A A A A A A A A A A A A A A A A A A A A A A A A A A A A A A A A A A A A A A A A A A A A A A A A A A A A A A A A A A A A A A A A A A A A A A A A A A A A A A A A A A A A A A A A A A A A A A A A A A A A A A A A A A A A A A A A A A…	A A A A A A A A A A A A A A A A A A A A A A A A A A A A A A A A A A A A A A A A A A A A H H H H H H H H H H H H H H A A A A A A A A A A A A A A A A A A A A A A A A A A A A A A A A A A A A A A A A A NA NA A A A A A A A A A A A A A A A A A A A A A A A A A A A A A A A A A A A A A A A A A A A A A A A A A A H H H H H H H H H H H H H H A A A A A A A A A A A A A A A	H H H H NA NA NA NA NA NA NA NA NA NA NA NA NA NA NA NA NA NA NA NA NA NA NA NA NA NA A A A A H H H H H H H H H H H H H H H H H H H H A A A A A A A A A A NA NA NA NA A A A A A A A A A A A A A A A A A A A A A A A A A A A A A A A A A A A A A A A A A A A A A A A A A A A A A A A A A A A A A A A A A A A A A A A A A A A A A A A A A A A A A A A A A A A A A A A A A A A A A A A A A A A A A A A A A A A A A…	H H H H H H H H H H H H H H H H H H H H H H H H H H H H H H H H H H H H H H H H H H H H H H H H H H H H H H H H H H H H H H H H H H H H H H H H H H H H H H H A A A A A A A A A A A A A A A A A A A A A A A A A A A A A A A A A A A A A A A A A A H H H H H H H H H H H H H H H H H H H H H H H H H H H H H H H H H H H H H A A A A A A A H H H H H H H H H H H H H H H H H H H H H H H H H	A A A A A A A A A A A A A A A A A A A A A A A A A H H H H H H H H H H H H H H H H H H H H H H H H H H H H H H H H H H H H H H A A A A A A A A A	A A A A A A A A A A A A A A A A A A A A A A A A A A A A A A A A A A A A A A A A A NA NA A A A H H H H H H H H H H H H H H H H H H H H H H H H H H H H H H H H H H H H H H H H H H H H H H H H H H H H H H H H H H H A A A A A A A A A A A A A A A A A A A A A A A A A A A A A A A A A A A A A A A A A H H H H H A A A A A A A A A A A A A A A A A A A A A A A A A A A A NA NA NA A A A A A A A A A A A A A A A …	H H H H H H H H H H H H H H H H H H H H H H H H H H H H H H H H H H H H H H A A A A A A A A A A A A A A A H H H H H H H H H H H H H H H H H H A A A A A A A A A A A A A A A A A A A A A A A A A A A A A A A A A A A A A A A A A A A A A A A A A A A A A A A A A A A A A A A A A A A A A A A H H H H H H H H H H H H H H H H H H H H H H H A A A A A A A A A A A A A A A A A A A A A A A A A A A A A A A A A A A…	2	1.1	71.4
RIL-16-G	A A A A A A A A A A A A A A NA NA NA NA NA NA NA NA NA NA NA NA NA NA NA NA NA NA NA H H H H H H H A A A A A A A A A A A A A A A A A A A A A A A A A A A A A A A A A A A A A A A A A A A A A A A A A A A A A A A A A A A A NA NA NA NA NA NA NA NA NA A A A A A A A A A A NA NA NA NA NA NA NA NA NA A A A A A A A A A A A A A A A A A A A A A A A A A A A A A A A A A A A A A A A A A A A A A A A A A A NA NA …	A A A A A A A A A A A A A A A A A A A A A A A A A A A A A A A A A A A A A A A A A A A A A A A A A A A A A A A A A NA NA NA NA NA NA NA NA NA NA NA NA NA NA NA NA NA NA NA NA NA NA NA NA NA NA A A A A A A A A A A A A A A A A A A NA NA NA NA NA NA NA NA NA NA NA NA NA NA NA NA NA NA NA NA NA NA NA NA NA NA NA NA NA NA NA NA H H H H H H H H H H H H H H H H H H H H H H H H H H H H H H H H A A A A A A…	A A A A A A A A A A A A A A A A A A A A A A A A A A A A A A A A A A A A A A A A A A A A A A A A A NA NA NA NA NA NA NA NA NA NA NA NA NA NA NA NA NA NA NA NA NA NA NA NA NA NA NA NA NA NA NA NA NA NA NA NA NA NA NA NA NA NA NA NA NA NA NA NA NA NA NA NA NA NA NA NA NA NA NA NA NA NA NA NA NA NA NA NA NA NA NA NA NA NA NA NA NA NA NA NA NA NA NA NA NA NA NA NA NA NA NA NA NA NA H H H H H A A A A A…	H H H H H H NA NA NA NA NA NA NA NA NA NA NA NA NA NA NA NA NA NA NA NA NA NA NA NA NA NA NA NA NA NA NA NA NA NA NA NA NA NA NA NA NA NA NA NA NA NA NA NA NA NA NA A A A A A A A A A A A A A A A A A A A A A A A A A A A A A A A A A A A A A A A A A A A A A A A A A A A A A A A A A A A A A A A A A A A A A A A A A NA NA NA NA NA NA NA NA NA NA NA NA NA NA NA NA NA NA NA NA NA NA NA NA NA NA NA NA NA N…	NA NA NA NA NA A A A A A A A A A A A A A A A A A A A A NA NA NA NA NA NA NA NA NA NA NA NA NA NA NA NA NA NA NA NA NA NA NA NA NA NA NA NA NA NA NA NA A A A A A A A A A A A A A A A A A A A A A A A A A A A A A A A A A A A A A A A A A A A A A A A A A A A A A A A A A A A A A A A A A A A A A A	A A A A A A A A A A A A A A A A A A A A A A A A A A A NA NA NA NA NA NA NA NA NA NA NA A A A A A A A A A A A A A A A A A A A A A A A A A A A A A A A A A A A A A A A A A A A A A A A A A NA NA NA NA NA NA NA NA NA NA NA NA NA NA NA NA NA NA NA NA H H H H H H H H H H H H H H H H H H H H H H H H H H H H H H H H H H H H H H H H H NA NA NA NA NA NA NA NA NA NA NA NA NA NA NA NA NA NA NA NA NA NA NA NA …	A A A A A A A A A A A A A A A A A A A A A A A A A A A A A A A A A A A A A NA NA NA NA NA NA NA NA NA NA NA NA NA NA NA NA NA NA NA NA NA NA NA NA NA NA NA NA NA NA NA NA NA NA NA NA NA A A A A A A A A A A A A A A A A A A A A A A A A A A A A A A A A A A A A A A A A A A A A A A A A A A A A A A A A A A A A A A A A A A A A A A A A A A A A A A A NA NA NA NA NA NA H H H H H H H H H H H H H H H H H H H …	NA NA NA NA NA NA NA NA NA A A A A A A A A A A A A A A A A A A A A A A A A A A A A A NA NA NA NA NA NA NA NA NA NA NA A A A A A A A A A A A A A A A A A A A A A A A A A A A A A A A A A A A A A A A A A A A A A A A A A A A A A A A A A A A A A A A A A A A A A A A A A A A A A A A A NA NA NA NA NA NA NA NA NA NA NA NA NA NA NA NA NA NA NA NA NA NA NA NA NA NA NA NA NA NA NA NA NA A A A A A A A A A A A …	NA NA NA NA NA NA A A A A A A A A H H H H H H H H H H H H H H H H NA NA NA NA NA NA NA NA NA NA NA H H H H H H H H H H H H H H H H H H H A A A A NA NA NA NA NA NA NA NA NA NA A A A A A A A A A A A A A A A A A A A A A A A A A A A A A A A A A A A A A A A A A A A A A A A A A A A A A A A A A A NA NA NA NA NA NA NA NA NA NA NA NA NA NA NA NA NA NA NA NA NA NA A A A A NA NA NA NA NA NA NA NA NA NA NA N…	A A A A A A A A A NA NA NA NA NA NA A A A A NA NA NA NA NA NA NA H H H H H H A A A A A NA NA NA NA NA NA NA NA NA NA NA NA NA A A A A A A A A A A A A A A A A A A A A A A	A A A A A A A A A A A A A A A A A A A A A A A A A A NA NA NA NA NA NA NA NA NA NA A A A A A A A A A A A A A A A A A A A A A A A A A A A A A A A A A A A A A A A A A A A A A A A A A A A A A A A A A A A A A A A A A A A A A A A A A A A A A A A A A A A A A A A A A A A A A A A A A A A A A A A A A A A A A A A A A A A A A A A A A A A A A A A A A A A A A A A A A A A A A A A A A A A A A A A A A A A A A A A…	NA NA NA NA NA NA NA NA NA NA NA NA NA NA NA NA NA NA NA NA NA H H H H H A A A A A A A NA NA NA A A A A A A A A A A A A A A A A A A A A A A A A A A A A A A A A A A A A A A A A A A A A A A NA NA NA NA NA NA NA NA NA NA NA NA NA NA NA NA A A A A A A A A A A A H H H H H H H H H H H H H H H H NA NA NA NA NA NA NA NA NA NA NA NA NA NA NA NA NA NA NA NA NA NA NA NA NA NA NA NA NA NA NA NA NA NA NA NA N…	2	0.8	57.1
RIL-16-R	A A A A A A A A A A A A A A A A A A A NA NA NA NA NA NA NA NA NA NA NA NA NA H H H H H H H H H H H H H H H H NA NA NA NA NA NA NA NA NA NA H H H H H H H H H H H H H H H H H H H H H H H H H H H H H H H H H H H H H NA NA NA NA NA NA NA NA NA NA NA NA NA NA NA NA NA NA NA NA NA NA NA NA NA NA NA NA NA NA NA NA NA NA NA NA NA NA NA NA A A A A A A A A A A A A A A A A A A A A A A A A A A A A A A A A A …	A A A A A A A A A A A A A A A A A A A A A A A A A A A A A A A A A A A NA NA NA NA A A A A A A A A A A A A A A A A A A A A A A A A A A A A A A A A A A A A A A A A A A A A A A A A A A A A A A A A A A A A A A A A A A A A A A A A A H H H H H H H H H H H H H H H H H H H H H H H H H H H H H H H H H H H H H H H H H H H H H H H H H H H H H H H H H H H H H H H H H A A A A A A A A A A A A	A A A A A A A A A A A A A A A A A A A A A A A A A A A A A A A A A A A A A A A A A A A A A A A A A A A A A A A A A A A A A A A A A A A A A A A A A A A A A A A A A A A A A A A A A A A A A A A A A A A A A A A A A A A A A A A A A A A A A A A A A A A A A A A A A A A A A A A A A A A A A A A A A A A A A A A A A A A A A A A A A A A A A A A A A A A A A A A A A H H H H H H H H H H H H H H H H H H H H H H H…	H H H H H H H NA NA NA H H H H H H H H H H H H H H H H H H H H H H H H H H H H H H H H H H H H H H H H H H H H H H H H H H H A A A A A A A A A A A A A A A A A A A A A A A A A A A A A A A A A A A A A A A A A A A A A A A A A A A A A A A A A A A A A A A A A A A A A A A H H H H H H H H H H H H H H H H H H H H H H H NA NA NA NA NA NA NA NA H H H H H H H H H H H H H	H H H H H A A A A A A A A A A A A A A A A A A A A A A A A A A A A A A A A A A A A A A A A A A A A A A A A A A A A A A A A A A A A A A A A A A A A A A A A A A A A A A A A A A A A A A A A A A A A A A A A A A A A A A A A A A A A A A A A A A A A A A A A A A	A A A A A A A A A A A A A A A A A A A A A A A A A A A A A A A A A A A A A A A A A A A A A A A A A A A A A A A A A A A A A A A A A A A A A A A A A A A A A A A A A A A A A A A A A A A A A A A A A A A A A A A A A A A H H H H H H H H H H H H H H H H H H H H H H H H H H H H H H H H H H H H H H H H H A A A A A A A A A A A A A A A A A A A A A A A A A A A A A A A A A A A A A A A A A A A A A A A A A A A A…	A A A A A A A A A A A A A A A A A A A A A A A A A A A A A A A A A H H H NA NA NA NA NA NA NA NA NA NA NA NA NA NA NA NA A A A A A A A A A A A A A A A A A A A A A A A A A A A A A A A A A A A A A A A A A A A A A NA NA NA NA A A A A A A A A A A A A A A A A A A A A A A A A A A A A A A A A A A A A A A A A A A A A A A A A A A A H H H H H H H H H H H H H H H H H H H H H H H H H H H H	NA NA NA NA NA H H H H H H H H H H H H A A A A A A A A A A A A A A A A A H H H H H H H H H H H H H H NA NA NA NA A A A A A A A A A A A A A A A A A A A A A A A A A A A A A A A A A A A A A A A A A A A A A A A A A A A A A A A A A A A A A A A A A A A A A A A A A A A A A A A A A A A A A A A A A A A A A A A A A A A A A A A A A A A A A A A A A A A A A A A A A A A A A A A A A A A A A A A A A A A A A A A …	H NA NA NA NA NA NA NA H H H H H H H H H H H H H H H H H H H H H H H NA NA NA NA NA NA NA NA NA H H H H H H H H H H H H H H H H H H H H H H H H H H H H H H H H H H H H H H H A A A A A A A A A A A A A A A A A A A A A A A A A A A A A A A A A A A A A A A A A A A H H H H H H H H H H H H H H H H H H H H H H H H H H H H H H H H H H H H NA NA NA NA NA NA NA NA NA NA NA NA NA A A A A A A A A A A A A A A …	A A A A A A A A A A A A A A A A A A A A A A A A A A H H H H H H H H H H H H H H H H H H H H NA NA NA NA NA NA NA NA NA NA NA NA NA NA NA NA NA A A A A A A A A A	A A A A A A A A A A A A A A A A A A A A A A A A A A A A A A A A A A A A A A A A A A A A A A A NA NA NA NA NA NA NA A A A A A A A A A A A A A A A A A A A A A A A A A A A A A A A A A A A A A A A A A A A A A A A A A H A A A A A A A A A A A A A A A A A A A A A A A A A A A A A A A A A A A A A A A A A A A A A A A A A A A A A A A A A A A A A A A A A A A A A A A A A A A NA NA NA A A A A A A A A A A A A A…	NA NA NA NA NA NA NA NA H H H H H H H H H H H H H H H H H H H H H H H H H H H H H H A A A A A A A A A A A A A A A A A A A A A A A A A A A A A A A A A A A A A A A A A A A A A A A A A A A A A A A A A A A A A A A A A A A A A A A H H H H H H H H H H H H H H H H H H H H H H H H H H H H H H H H H H H H H H H H H H H H H H H H H H H H H H H H A A A A A A A A A A A A A A A A A A A A A A A A A A A A A A A…	.	.	.
RIL-17-G	H H H H H H H H H H H H H H H H H H NA NA NA NA NA NA NA NA NA NA NA NA NA NA NA NA NA NA NA NA NA NA NA NA NA NA NA NA NA NA NA NA NA NA NA NA NA NA A A A A A A A A A A A A A A A A A A A A A A A A A A A A A A A A A A A A A A A A A A A A A A A A A A A A A A A A A A A A A A A A A A A A A A A A A A A A A A A A A A A A A A A A A A A A A A A A A A A A A A A A A A A A A A A A A A A A A A A A A A A A A…	NA NA NA NA NA NA NA NA NA NA NA NA NA NA NA NA NA NA NA NA NA NA NA NA NA NA NA NA NA NA NA NA NA A A A A A A A A A A A A A A A A A A A A A A A A A A A A A A A A A A A A A A A A A A A A A A A A A A H H H H H H H H H H H H H H H H H H NA NA NA NA NA NA NA NA NA NA NA NA NA NA NA NA NA NA NA NA NA NA NA NA NA NA NA NA NA NA NA NA NA NA NA NA NA NA NA NA NA NA NA NA NA NA NA NA NA NA A A A A A A A …	A A A A A A A A A A A A A A A A A A A A A A A A A A A A A A A A A A A A A A A A A A A A A A A A A A A A A A A A A A A A A A A A A A A A A A A A A A A A A A A A A A A A A A A A A A A A A A A A A A A A A A A A A A A A A A A A A A A A A A A A A A A A NA NA NA NA NA NA NA NA NA NA NA NA NA NA NA NA NA NA NA NA NA NA NA A A A A A A A A A A A A A A A A A A A A A A A A A A A A A A A A A A A A A A A A A …	H H H H H H H H H H H H H H H H H H H H H H H H H H H H H H H H H H H H H H H H H H H H H H H H H H H H H H H H H H H H H H H H H H H H H A A A A A A NA NA NA NA NA NA NA NA NA A A A A A A A A A A A A A A A A A A A A NA NA NA NA A A A A A A H H H H H H A A A A A H H H H H H H H H H H H H H H H H H H H H H H H H H H A A A A A A A A A A A A A A A A A A A A A A A A	A A A A A A A A A A A A A A A A A A A A A A A A A A A A A A A A A A A A A A A A A A A A A A A A A A A A A A A A A A A A A A A A A A A A A A A A A A A A A A A A A A A A A A A A A A A A A A A A A A A A A A A A A A A A A A A A A A A A A A A A A A A A A A A	A A A A A A A A A A A A A A A A A A A A A A A A A A A A A A A A A A A A A A A A A A A A A A A A A A A A A A A A A A A A A A A A A A A A A A A A A A A A A H H H H H H H H H H H H H H H H H H H H H H H H H H H H H H H H H H H H H H H H H H H H H H H H H H H H H H H H H H H H H H H H H H H H H H H H H H H H H H H H H H H H H H H H H H H H H H H H H H H H H H H H H H H H H H H H H H H H H A A A A A A…	A A A A A A H H H H H H H H H H H H H H H H H H H A A A A A A A A A A A A A A A A A A A A A A A A A A A A A A A A A A A A A A A A A A A A A A A NA NA NA NA NA NA NA NA NA NA NA A A A A A A A A A A A A A A A A A A A A A A A A A A A A A A A A A A A A A A A A A A A A A A A A A A A A A A A A A A NA NA NA NA A A A A A A A A A A A A A A A A A A A A A A H H H H H H H H H H H H A	A A A A A A A A A A A A A A A A A A A A A A A A H H H H H H H H H H A A A A A A A A A A A A A A A A A A A A A A A A A A A A A A A A A A A A A A A A A A A A A A A A A A A A A H H H H H H H H H H H NA NA NA NA NA NA NA NA NA NA NA NA NA NA NA NA NA NA NA NA NA NA NA NA NA NA NA H H H H H H H H H H H NA NA NA NA NA NA NA NA NA NA NA NA NA NA NA NA NA NA NA NA NA NA NA NA NA NA NA NA NA NA NA NA NA N…	A A A A A A A A A A A A A A A A A A A A A A A A A A A A A A A A A A A A A A A A A A A A A A A A A A A A A A A A A A A A A A A A A A A A A A A A A A A A A A A A A A A A A A A A A A A A A A A A A A A A A A A A A A A A NA NA NA NA NA NA NA NA NA NA NA NA NA NA NA NA NA NA NA A A A A A A A A A A A A A A A A A A A A A A A A A A A A A A A A A A A A A A A A A A A A A A A A A A A A A A A A A A A A A A A	A A A A A A A A A A A A A A A A A A A A A A A A A A A A A A A A A A A A A A A A A A A A A A A A A A A A A A A A A A A A A A A A A A A A A A A A	NA NA NA NA NA NA NA NA NA NA NA NA NA NA NA NA NA NA NA NA NA NA NA NA NA NA NA NA NA NA NA NA NA NA NA NA NA NA A A A A A A A A A A A A A A A A A A A A A A A A A A NA NA NA NA NA NA NA NA NA NA A A A A A A A A A A A A A A A A A A A A A A A A A A A A NA NA NA NA NA NA NA NA NA A A A A A A A A A A A A A A A A A A A A A A A A A A A A A A A A A A A A A A A A A A A A A A A A A A A A A A A A A A A A …	H H A A A A A A A A A A A A A A A A A A A A A A A A A A A A A A A A A A A A A A A A A A A A A A A A A A A A A A A A A A A A A A A A A A A A A A A A A A A A A A A A A A A A A A A A A A A A A A A A A A A A A A A NA NA NA NA NA NA NA NA NA NA NA NA NA A A A A A A A A A A A A A A A A A A A A A A A A A A A A A A A A A A A A A A A A A A A A A A A A A A A A A A A A A A A A A A A A A A A A A A A A A A A …	1	0.6	42.9
RIL-17-R	H H H H H H H H H H H H H H H H H A A NA NA NA NA NA NA NA A A A A A A A A A A A A A A A A A A A A A A A A A A A A A A A A A A A A A A A A A A A A A A A A A A A A A A A A A A A A A A A A A A A A A A A A A A A A A A A A A A A A A A A A A A A A A A A A A A A A A A A A A A A A A A A A A A A A A A A A A A A A A A A A A A A A A A A A A A A A A A A A A A A A A A A A A A A A A A A A A A A A A A A A A A …	A A A A A A A A A A A A A A A A A A A A A A A A A A A A A A A A A A A A A A A A A A A A A A A A A A A A A A A A A A A A A NA NA NA A A A A A A A A A A NA NA NA NA A A A A A H H H H H H H H H H H H H H H H H H A A A A A A A A A A A A A A A A A A A A A A A A A A A A A A A A A A A A A A A A A A A A A A A A A A A A A A A A A A A A A A A A A A A A A A A A A A A A A A A A A A A A A A A A	A A A A A A A A A A A A A A A A A A A A A A A A A A A A A A A A A A A A A A A A A A A A A A A A A A A A A A A A A A A A A A A A A A A A A A A A A A A A A A A A A A A A A A A A A A A A A A A A A A A A A A A A A A A A A A A A A A A A A A A A A A A A A A A A A A A A A NA NA NA NA NA NA NA NA NA NA NA NA NA A A A A A A A A A A A A A A A A A A A A A A A A A A A A NA NA NA NA NA NA A A A A A A A A A A …	H H H H H H H H H H H H H H H H H H H H H H H H H H H H H H H NA NA NA NA NA NA NA NA NA NA NA NA NA NA NA NA NA NA NA NA NA NA NA NA NA NA NA A A A A A A A A A A A A A A A A A A A A A A A A A A A A A A A A A A A A A A A A A A A A A A A A A A A A A A A A H H H H H H H A A A A A A A A A NA NA NA NA NA NA NA NA NA NA NA NA NA NA NA NA NA NA NA NA NA NA NA NA NA NA A A A A A A A A A A A A A A A A A …	NA NA NA NA NA A A A A A A A A A A NA NA NA NA NA NA NA A A A A A A A A A A A A A A A A A A A A A A A A A A A A A A A A A A A A A A A A A A A A A A A A A A A A A A A A A A A A A A A A A A A A A A A A A A A A A A A A A A A A A A A A A A A A A A A A A A A A A A A A A	A A A A A A A A A A A A A A A A A A A A A A A A A A A A A A A A A A A A A A A A A A A A A A A A A A A A A A A A A A A A A A A A A A A A A A A A A A A A A A A A A A H H H H H H H H H H H H H H H H H H H H H H H H H H H H H H H H H H H H H H H H H H H H H H H H H H H H H H H H H H H H H H H H H H H H H H H H H H H H H H H H H H H H H H H H H H H H H H H H H H H H H H H H H H H H H A A A A A A A A A…	A A A A A A H H H H H H H H H H H H H H H H H H H A A A A A A A A A A A A A A A A A A A A A A A A A A A A A A A A A A A A A A A A A A A A A A A NA NA NA NA NA NA NA NA NA NA NA A A A A A A A A A A A A A A A A A A A A A A A A A A A A A NA NA NA NA A A A A A A A A A A A A A A A A A A A A A A A A A NA NA NA NA NA A A A A A A A A A A A A A A A A A H H H H H H H H H H H H H H H H H	A A A A A A A A A A A A A A A A A A A A A A A A A A A A A A A A A A A A A A A A A A A A A A A A A A A A A A A A A A A A A A A A A A A A A A A A A A A A A A A A A A A A A A A NA NA NA NA NA NA NA NA NA NA NA NA NA NA NA NA NA NA NA NA NA NA NA NA NA NA NA NA NA NA NA NA NA H H H H H H H H H H H H H H H H A A A A A A A A A A A A A A A A A A A A NA NA NA NA NA NA NA NA NA NA NA NA A A A A A A A A A …	NA NA NA NA NA NA NA NA NA NA H H H H H H H H H H A A A A A A A A A A A A A A A A A A A A A A A A A A A A A A A A A A A A A A A A A A A A A A A A A A A A A A A A A A A A A A NA NA NA NA NA NA NA NA NA NA NA NA NA NA NA NA NA NA NA NA NA NA NA NA NA NA NA NA NA NA NA NA NA NA NA NA NA NA NA NA NA NA NA NA NA NA NA NA NA NA NA NA NA NA NA NA NA NA NA NA NA NA NA NA NA NA NA NA NA NA A A A A A A A A…	A A A A A A A A A A A A A A A A A A A A A A A A A A A A A A A A A A A A A A A A A A A A A A A A A A A A A A A A A A A NA NA NA NA NA NA NA NA NA NA NA NA NA	NA NA NA NA NA NA NA NA NA NA NA NA NA NA NA NA NA NA NA NA NA NA NA NA NA NA NA NA NA NA NA NA NA NA NA NA NA NA NA NA A A A A A A A A A A A A A A A A A A A A A A A A A A A A NA A A A A A A A A A A A A A A A A A A A A A A A A A A A A A A A A A A A A A A A A A A A A A A A A A A A A A A A A A A A A A A A A A A A A A A A A A A A A A A A A A A A A A A A A NA NA NA NA NA NA NA NA NA NA NA NA NA A A A…	A A A A A A A A A A A A A A A A A A A A A A A A A A A A A A A A A A A A A A A A A A A A A A A A A A A A A A A A A A A A A A A A A A A A A A A A A A A A A A A A A A A A A A A A A A A A A A A A A A A A A A A A A A A A A A A A A A A A A A A A A A A A A A A A A A A A A A A A A A A A A A A A A A A NA NA NA NA NA NA NA NA NA A A A A A A A A A A A A A A A A A A A A A A A A A A A A A A A A A A A A A A A …	2	0.8	60
RIL-19-G	A A A A A A A A A A A A A A A A A A A A A A A A A A A A A A A A A A A A A A H H H H H H H H H H H H H H H H H H H H H H H H H H H A A A A A A A H H H H H A A A A A A H H H H H H H H H H H H H H H H H H H H H H H H H H H H H H H H H H H H H H H H H H H H H H A A A A A A A A A A A A A A A A A A A A A A A A A A A A A A A A A A A A A A A A A A A A A A A A A A A A A A A A A A A A A A A A A A A A A A A…	A A A A A A A A A A A A A A A A A A A A A A A A A A A A A A A A A A A A A A A A A A A A A A A A A A A A A A A A A A A A A A A A A A A A A A A A A A A A A A A A A A A A A A A A A A A A A A A A A A A A A A A A A A A A A A A A A A A A A A A A A A A A A A A A A A A A A A A A A A A A A A A A A A A A A A A A A A A A A A A A A A A A A A A A A A A A A A A A A A A A A A A A A A A A A	A A A A A A A A A H H H H H H H H H H H H H H H A A A A A A A A A A A A A A H H H H A A A A A A A A A A A A A A A A A A A A A A A A A A A A A A A A A A A A A A A A A A A A A A A A A A A A A A A A A A A A A A A A A A A A A A A A A A A A A A A A A A A A A A A A A A A A A A A A A A A A A A A A A A A A A A A A A A A A A A A A A A A A A A A A A A A A A A A A A A A A A A A A A A A A H H H H H H H H H H…	A A A A A A A A A A A A A A A A A A A A A A A A A A A A A A A A A A A A A A A A A A A A A A A A A A A A A A A A A A A A A A A A A A A A A A A A A A A A A A A A A A A A A A A A A A A A A A A A A A A A A A A A A A A A A A A A A A A A A A A A A A A A A A A A A A A A A A A A A A H H H H H H H H H H H H H H H H H H H H H H H H H H H H H H H H H H H H H H	H H H H H H H H H H H H H H H H H H H H H H H H H H H H H H H H H H H H H H H H H H H H H H H H H H H H H H H H H H H H H H H H H H H H H H H H H H H H H H H H A H H H H H H H H H H H H H H H H H H H H H H H H H H H H H H H H H H H H H H H H H H H H H H	A A A A A A A A A A A A A A A A A A A A A A A A A A A A A A A A A A A A A A A A A A A A A A A A A A A A A A A A A A A A A A A A A A A A A A A A A A A A A A A A A A A A A A A A A A A A A A A A A A A A A A A A A A A A A A A A A A A A A A A A A A A A A A A A A A A A A A A A A A A A A A A A A A A A A A A A A A A A A A A A A A A A A A A A A A A A A A A A A A A A A A A A A A A A A A A A A A A A A A A A…	H H H H H H H H H H H H H A A A A A A A A A A A A A A A A A A A A A A A A A A A A A A A A A A A A A A A A H H H H H H H H H H H H H H H H H H H H H H H H H H H H H H H H H H H H H H H H H H H H H H H H H H H H H H H H H H H H H H H H H H H H H H H H H H H H H H H H H H H H H H H H H H H H H H H H H H H H H H H H H H H H H H H H H H H H H H H A A A A A A A A	A A A A A A A A A A A A A A A A A A A A A A A A A A A A A A A A A A A A A A A A A A A A A A H H H H H H H H H H H H H H H H H H H H H H H H H H H H H H H H H H H H H H H H H H H H H H H H H H H H H H H H H H H H H H A A A A A A A A A A A A A A A A A A A A A A A A A A A A A A A A A A A A A A A A A A A A A A A A A A A A A A A A A A A A A A A A A A A A A A A A H H H H H H H H H H H H H H H H H H H H…	A A A A A A A A A A A A A A A A A A A A A A A A A A A A A A A A A A A A A H H H H H H H H H H H H H H H H H H H H H H H H H H H H H H H H H H H H H H H H H H H H H H H H H H H H H H H H H H H H H H H H H H H H H H H H H H H H H H H H H H H H H H H H H H H H H H H H H H H H H H H H H H H H H H H H H H H H H H H H H H H H H H H H H H H H H H A A A A A A A A A A A A A A A A A A A	H H H H H H H H A A A A A A A A A A A A A A A A A A A A A A A A A A A A A A A A A A A A A A A A A A A A A A A A A A A A A A A A A A A A A A A A	A A A A A A A A A A A A A A A A A A A A A A A A A A A A A A A A A A A A A A A A A A A A A A A A A A A A A A A A A A A A A A A A A A A A A A A A A A A A A A A A A A A A A A A A A A A A A A A A A A A A A A A A A A A A A A A A A A A A A A A A A A A A A A A A A A A A A A A A A A A A A A A A A A A A A A A A A A A A A A A A A A A A A A A A A A A A A A A A A A A A A A A A A A A A A A A A A A A A A A A A…	H H H H H H H H H H H H H H H H H H H H H H H H H H H H H H H H H H H H H H A A A A A A A A H H H H H H H H H H H H H H H H H H A A A A A A A A A A A A A A A A A A A A A A A A A A A A A A A A A A A A A A A A A A A A A A A A A A A A A A A A A A A A A A A A A A A A A A A A A A A A A A A A A A A A A A A A A A A A A A A A A A A A A A A A A A A A A A A A A A A A A A A A A A A A A A A A A A A A A A A A…	3	2	57.1
RIL-19-R	A A A A A A A A A A A A A A A A A A A A A A A A A A A A A A A A A A A A A A H H H H H H H H H H H H H H H H H H H H H H H H H H H H A A A A A A H H H H H A A A A A A H H H H H H H H H H H H H H H H H H H H H H H H H H H H H H H H H H H H H H H H H H H H H H H H A A A A A A A A A A A A A A A A A A A A A A A A A A A A A A A A A A A A A A A A A A A A A A A A A A A A A A A A A A A A A A A A A A A A A…	A A A A A A A A A A A A A A A A A A A A A A A A A A A A A A A A A A A A A A A A A A A A A A A A A A A A A A A A A A A A A A A A A A A A A A A A A A A A A A A A A A A A A A A A A A A A A A A A A A A A A A A A A A A A A A A A A A A A A A A A A A A A A A A A A A A A A A A A A A A A A A A A A A A A A A A A A A A A A A A A A A A A A A A A A A A A A A A A A A A A A A A A A A A A A	A A A A A A A A A H H H H H H H H H H H H H H H A A A A NA NA NA NA NA NA NA NA NA NA H H H H H A A A A A A A A A A A A A A A A A A A A A A A A A A A A A A A A A A A A A A A A A A A A A A A A A A A A A A A A A A A A A A A A A A A A A A A A A A A A A A A A A A A A A A A A A A A A A A A A A A A A A A A A A A A A A A A A A A A A A A A A A A A A A A A A A A A A A A A A A A A A A A A A A A A A A A H H…	A A A A A A A A A A A A A A A A A A A A A A A A A A A A A A A A A A A A A A A A A A A A A A A A A A A A A A A A A A A A A A A A A A A A A A A A A A A A A A A A A A A A A A A A A A A A A A A A A A A A A A A A A A A A A A A A A A A A A A A A A A A A A A A A A A A A A A A A A A H H H H H H H H H H H H H H H H H H H H H H H H H H H H H H H H H H H H H H	H H H H H H H H H H H H H H H H H H H H H H H H H H H H H H H H H H H H H H H H A A A A A H H H H H H H H H H H H H H H H H H H H H H H H H H H H H H H H H H H H H H H H H H H H H H H H H H H H H H H H H H H H H H H H H H H H H H H H H H H H H H H H H H	A A A A A A A A A A A A A A A A A A A A A A A A A A A A A A A A A A A A A A A A A A A A A A A A A A A A A A A A A A A A A A A A A NA NA NA A A A A A A A A A A A A A A A A A A A A A A A A A A A A A A A A A A A A A A A A A A A A A A A A A A A A A A A A A A A A A A A A A A A A A A A A A A A A A A A A A A A A A A A A A A A A A A A A A A A A A A A A A A A A A A A A A A A A A A A A A A A A A A A A A A …	H H H H H H H H H H H H H H A A A A A A A A A A A A A A A A A A A A A A A A A A A A A A A A A A A A A A A H H H H H H H H H H H H H H H H H H H H H H H H H H H H H H H H H H H H H H H H H H H H H H H H H H H H H H H H H H H H H H H H H H H H H H H H H H H H H H H H H H H H H H H H H H H H H H H H H H H H H H H H H H H H H H H H H H H H H H H A A A A A A A A	A A A A A A A A A A A A A A A A A A A A A A A A A A A A A A A A A A A A A A A A A A A A A A A H H H H H H H H H H H H H H H H H H H H H H H H H H H H H H H H H H H H H H H H H H H H H H H H H H H H H H H H H H H H H A A A A A A A A A A A A A A A A A A A A A A A A A A A A A A A A A A A A A A A A A A A A A A A A A A A A A A A A A A A A A A A A A A A A A A A A H H H H H H H H H H H H H H H H H H H H…	A A A A A A A A A A A A A A A A A A A A A A A A A A A A A A A A A A A A A A H H H H H H H H H H H H H H H H H H H H H H H H H H H H H H H H H H H H H H H H H H H H H H H H H H H H H H H H H H H H H H H H H H H H H H H H H H H H H H H H H H H H H H H H H H H H H H H H H H H H H H H H H H H H H H H H H H H H H H H H H H H H H H H H H H H H H A A A A A A A A A A A A A A A A A A A	H H H H H H H H A A A A A A A A A A A A A A A A A A A A A A A A A A A A A A A A A A A A A A A A A A A A A A A A A A A A A A A A A A A A A A A A	A A A A A A A A A A A A A A A A A A A A A A A A A A A A A A A A A A A A A A A A A A A A A A A A A A A A A A A A A A A A A A A A A A A A A A A A A A A A A A A A A A A A A A A A A A A A A A A A A A A A A A A A A A A A A A A A A A A A A A A A A A A A A A A A A A A A A A A A A A A A A A A A A A A A A A A A A A A A A A A A A A A A A A A A A A A A A A A A A A A A A A A A A A A A A A A A A A A A A A A A…	H H H H H H H H H H H H H H H H H H H H H H H H H H H H H H H H H H H H H H H A A A A A A A H H H H H H H H H H H H H H H H H H H A A A A A A A A A A A A A A A A A A A A A A A A A A A A A A A A A A A A A A A A A A A A A A A A A A A A A A A A A A A A A A A A A A A A A A A A A A A A A A A A A A A A A A A A A A A A A A A A A A A A A A A A A A A A A A A A A A A A A A A A A A A A A A A A A A A A A A A…	.	.	.
RIL-1-G	A A A A A A A A A A A A A A A A A A A A A A A A A A A A A A H H H H H H H H H H H H H H H H A A A A A A A A A A A A A A A A A A A A H H H H H H H H H H H H H H H NA NA NA A A A A A A A A A A A A A A A A A A A A A A A A A A A A A A A A A A A A A A A A A A A A A A A A A A A A A A A A A A A A A A A A A A A A A A A A A H H H H H H H H H H H H H A A A A A A A A A A A A A A A A A A A A A A A A A A A A …	A A A A A A A A A A A A A A A A A A A A A A A A A A A A A A A A A A A A A A A A A A A A A A A A A A A H H H H H H H H H H H H H H H H H H H H H H H H H H H H H H H H A A A A A A A A A A A A A A A H H H H H H H H H H H H H H H H H H H H H H H H H H H H H H H H H H H H H H H H H H H H H H H H H H H H H H H H H H H H H H H H H H H H H H H H H H H H H H H H H H H H H H H H H H H	A A A A A A A A A A A A A A A A A A A A A A A A A A A A A A A A A A A A A A A A A A A A A A A A A A A A A A A A A A A A A A A A A A H H H H H H H H H H H H H H H H H H H H H H H H A A A A A A A A A A H H H H H H H H H H H H H H H H H H H H H H H H A A A A A A A A A A A A A A A A A A A A A A A A A A A NA NA NA NA NA NA NA NA NA NA NA NA H H H H H H H H H H H H H H H H H H H H H H H H H H H H H H H…	H H H H H H H H H H H H H H H H H H H H H H H H H H H H H H H H H H H H H H H H H H H H H H H H H H H H H H H H H H H H H H H H H H H H H H H H H H H H H H H H H A A A A A A A A A A A A A A A A A A A A A A A A A A A NA NA NA NA NA NA NA NA NA NA NA NA NA NA NA NA NA NA NA NA NA NA NA A A A A A A A A A A A H H H H H H H H H H H H H H H H H H H H H H H H H H H H H H H H H H	A A A A A A A A A A A A A A A A A A A A A A A A A A A A A A A A A A A A A A A A A A A A A A A A A A A A A A A A A A A A A A A A A A A A A A A A A H H H H NA NA NA NA H H H H H H H H H H H H H H H H H H H H H H H H H H H H H H H H H H H H H H H H H H H H H H	NA NA NA NA NA NA NA NA NA NA NA NA NA NA NA NA NA NA NA NA NA NA NA NA NA NA NA NA NA NA NA NA NA NA A A A A A A A H H H H H H H H H H H H H H H H H H H H H H H H H H H H H H H H H H H H H H H H H H H H H H H H H H H H H H H H H H H H H H H H H H H H H H H H H H H H H H H H H H H H H H H H H H H H H H H H H H H H H H H H H H H H H H H H H H H H H H H H H H H H H H H H H H H H H H H H H H H H H H…	A A A A A A A A A A A A A A A A A A A A A A A A A A A A A A A A A A A A A A A A A A A A A A A A A A A A A A A A A A A H H H H H H H H H H H H H H H H H H H H H H H NA NA NA NA NA NA NA NA NA NA NA NA NA NA NA NA NA NA NA NA NA NA NA NA NA H H H H H H H H H H H H H H H H H H H H H H H H H H H H H H H H H H H H H H H H H H H H H H H H H H H H H H H H H H H H H H H H H H H H H H H H H	A A A A A A A A A A A A A A A A A A A A A A A A A A A A A A A A A A A A A A A A A A A A A A A A A A A A A A A NA NA NA NA NA NA NA NA NA NA NA NA NA A A A A A A H A A A A A A A A A A A A A A H H H H H H H H H H H A A A A A A A A A A A A A A A A A A A A A NA NA NA NA NA NA NA NA NA NA NA NA NA NA NA NA NA NA NA NA NA NA NA NA NA H H H H H H H H H H H H H H H H H H NA NA NA NA NA NA NA NA NA NA NA …	A A A A A A A A A A A A A A A A A NA NA NA NA NA NA NA NA NA NA NA NA NA NA NA NA NA NA NA NA NA NA NA NA NA NA NA NA NA NA NA A A A A A A A A A A A A A A A A A A A A A A A A A A A A A A A A A A A A A A A A A A A A A A A A A A A A A A A A A A A A A A A A A A A A A A A A A A A A A A A A A A A A A A A A A A A A A A A A A A A A A A A A A A A A A A A A A A A A A A A A A A A A A A A A A A A A A A A A …	A A A A A A A A A A A A A A A A A A A A A A A A A NA NA NA NA NA NA NA NA NA NA NA NA NA NA NA NA NA NA NA NA NA NA A A A A A A A A A A A A A A A A A A A A A A A A A	NA NA NA NA NA NA NA NA NA NA NA NA NA NA NA NA NA NA NA NA NA NA NA A A A A A A A A A A A A A A A A A A A A A A A A A A A A A A A A A A A A A A A A A A A A A A A A A A A A A A A A A A A A A A A A A A A A A A A A A A A A A A A A A A A A A A A A A A A A A A A A A A A A A A A A A A A A NA NA NA NA A A A A A A A A A A A A A A A A A A A A A A A A A A A A A A A A A A A A A A A A A A A A A A A A A A A …	H H H H H H NA NA NA NA NA NA A A A A A A A A A A A A A A A A A A A A A A A A A A A A A A A A A A A A A A A A A A A A A A A A A A A A A A A A A A A A A A A A A A A A A A A A A A A A A A A A A A A A A A A A A A A A A A A A A H H H H H H H H H H H H H H H H H H A A A A A A A A A A A A A A A A A A A A A A A A A A A A A A A A A A A A A A A A A A A A A A A A A A A A A A A A A A A A A A A A A A A A A A…	1	0.5	14.3
RIL-1-R	A A A A A A A A A A A A A A A A A A A A A A A A A A A A A NA H H H H H H H H H H H H H H H H H NA NA NA NA NA NA NA NA NA NA NA NA NA NA NA NA NA NA NA NA NA NA NA NA A A A A A A A A A A A A A A A A A A A A A A A A A A A A A A A A A A A A A A A A A A A A A A A A A A A A A A A A A A A A A A A A A A A A A A A A A A A A A A A A A A A A A A A A A A NA NA NA NA NA NA NA NA NA NA NA NA NA NA NA H H H H…	A A A A A A A A A A A A A A NA NA NA NA NA NA NA NA NA NA NA A A A A A A A A A A A A A A A A A A H H H H H H H H H H H H H H H H H H H H H H H H H H H H H H H H H NA NA NA NA NA NA NA A A A A A A A A A A A A A A A A A A NA NA NA NA NA NA NA NA NA NA NA NA NA NA NA NA NA NA NA NA NA NA NA NA NA NA NA NA NA NA H H H H H H H H H H H H H H H H H H H H H H H H H H H H H H H H H H H H H H H H H H H H H…	NA A A A A A A A A A A A A A A NA NA NA NA NA NA NA A A NA NA NA NA NA NA NA NA NA NA NA NA NA NA NA NA NA NA NA NA NA NA NA NA NA NA NA NA NA NA NA NA NA NA NA NA NA NA NA NA NA H H H H H H H H H H H H H H H H H H H H H H H H H NA NA NA NA A A A A A A H H H H H H H H H H H H H H H H H H H H H H H H H H H H H H H H NA NA NA NA NA NA NA NA NA NA NA NA NA NA NA NA NA H H H H H H H H H H H H H A A A…	NA NA NA NA NA NA NA NA NA NA NA NA NA NA NA NA NA NA NA NA NA NA NA NA NA NA NA NA NA NA NA NA NA NA NA NA NA NA NA NA A A A A A A A A A A A A NA NA NA H H H H H H H H H H H H H H H H H H H H H H H H H H H A A A A A A A A A A A A A A A A A A A A A A A A A A NA NA NA H H H H H H H H H H H A A A A A A A A A A A A A A A A A A A A A A A A NA NA NA NA H H H H H H H H H H H H H H H H H H H H H H H H H…	A A A A A A A A A A A A A A A A A A A A A A A A A A A A A A A A A A A A A A A A A A A A A A A NA NA NA NA NA NA NA NA NA NA NA NA NA NA NA NA NA NA NA NA NA NA NA NA NA NA NA NA NA NA NA NA NA NA NA NA NA NA NA NA NA NA A A A NA NA NA NA NA NA NA NA NA NA NA NA NA NA NA NA NA NA NA NA NA NA NA NA NA NA NA NA NA NA NA NA NA NA NA	A A A A A A A A A A A A A A A A A A A A A A A A A A A A A A A A A A A A A A A A A A A A A A A A A A A A A A A A A A A A A A A A NA NA NA NA NA NA NA NA NA NA NA NA NA NA NA NA NA NA NA H H H H H H H H H H H H H H H H H H H H H H H H H H H H H H H H H H H H H H H H H H H H H H H H H H H H H H H H H H H H H H H H H H H H H H H H H H H H H H H H H H H H H H H H H H H H H H H H H H H H H NA NA NA NA …	NA NA NA NA NA A A A A A A A A A A A A A A A A A A A A A A A A NA NA NA NA NA NA NA NA NA NA NA A A A A A A A A A A A A A A A A A A A A A A A NA NA NA NA NA NA NA NA NA NA NA NA H H H H H H H H H H H H H H H H H H H H H H H H H H H A A A A A A A A A A A A A A A NA NA NA NA NA NA NA NA NA NA NA NA NA A A A A A A A A A A A A A A A A A A A A A A A NA NA NA NA NA NA NA NA NA NA NA NA NA NA NA NA NA N…	A A A A A A A A A A A A A A A A A A A A A A A A A A A A A A A A A A A A A A A A A A A A A A A A A A A A A A A A A A A A A A NA NA NA NA NA NA A A A A A A A A A A A A A A A A A A A NA NA NA NA NA NA NA NA NA NA NA NA A A A A A A A A A A A A A A A A A A A A A A A A A A A A NA NA NA NA NA NA NA NA NA NA A A A A A A A A A H H H H H H H H H H H H H H H H H A A A A A A A A A A A A A A A NA NA NA NA NA …	A A A A A A A A A A A A A A A A A A A NA NA NA NA NA NA NA NA NA NA NA NA NA NA NA NA NA NA NA NA NA NA NA NA NA NA NA NA NA NA NA NA NA NA NA NA NA NA NA NA NA NA NA NA NA NA NA NA NA NA NA NA NA NA NA NA NA NA NA NA NA NA NA NA NA NA NA NA NA NA NA NA A A A A A A A A A A A A A A A A A A A A A A A A A A A A A A A A A A A A A A A A A A A A A A A A A A A A A A A A A A A A A A A A A A A A A A A A A…	A A A A A A A A A A A A A A A A A A A A A A A A A A A A A A A A A A A A A A A A A A A A A A A A A A A A A A A A A A A A A A A A A A A A A A A A	NA NA NA NA NA NA NA NA NA NA NA NA NA NA NA NA NA NA NA NA NA A A A A A A A A A A A A A A A A A A A A A A A A A A A A A A A A A A A A A A A A A A A A A A A A A A A A A A A A A A A A A A A A A A A A A A A A A A A A A A A A A A A A A A A A A A A A A A A A A A A A A A A A A A A A NA NA NA NA NA NA A A A A A A A A A A A A A A A A A A A A A A A A A A A A A A A A A A A A A A A A A A A NA NA NA NA NA N…	A A A A A A A A A A NA NA NA NA NA NA NA NA NA NA NA NA NA A A A A A A A A A A A A A A A A A A A A A A A A A A A A A A A A A A A A A A A A A A A A A A A A A A A A A A A A A A A A A A A A A A A A A A A A A A A A A A A A A A A A A A H H H H H H H H H H H H H H H H H A A A A A A A A A A A A A A A A A A A A A A A A A A A A A A A A A A A A A A A A A A A A A A A A NA NA NA NA NA NA NA A A A A A A A A A…	1	.	0
RIL-20-G	H H H H H H H H H H H H H H H H H H H A A A A A A A A A A A A A A H H H H H H H H H H H H H H H H H H H H H H H H H H H H H H H H H H H H H H H H H H H H H H H H H H H H H H H H H H H H H H H H H H H H H H H H H H H H H H NA NA NA NA NA H H H H H H H H H H H H H H H H H H H H H H H H H H H H H H H H H H H H H H H H H H H H H H H H H H H H H H H H H H H H H H H H H H H H H H H H H H H H H H H H H …	A A A A A A A A A A A A A A A A A A A A A A A A A A A A A A A A A A A A A A A A A A A A A A A A A A A A A A A A A A A A A A A A A A A A A A A A A A A A A A A A A A A A A A A A A A A A A A A A A A A A A A A A A A A A A A A A A A A A A A A A A A A A A A A A A A A A A A A A A A A A A A A A A A A A A A A A A A A A A A A A A A A A A A A A A A A A A A A A A A A A A A A A A A A A A	A A A A A A A A A A A A A A A A A A A A A A A A H H H H H H H H H H H H H H H H H H H H H H H H H H H H H H H H H H H H H H H H H H H H H H H H H H H H H H H H H H H H H H H H H H H H H H H H H H H H H H H H H H H H H H H H H H H H H H H H H H H H H H H H H H H H H H H H H H H H H H H H H H H H H H H H H H H H H H H H H H H H H H H H H H H H H H H H H H H H H H H H H H H H H H H H H H H H H H H H…	A A A A A A A A A A A A A A A A A A A A A A A A A A A A A A A A A A A A A A A A A A A A A A A A A A A A A A A A A A A A A A A A A A A A A A A A A A A A A A A A A A A A A A A A A A A A A A A A A A A A A A A A A A A A A A A A A A A A A A A A H H H H H H H H H H H H H H H H H H H H H H H H H H H A A A A A A A A A A A A H H H H H H H H H H H H H H H H H	A A A A A A A A A A A A A A A A A A A A A A A A A A A A A A A A A A A A A A A A A A A A A A A A A A A A A A A A A A A A A A A A A A A A A A A A A A A A A A A A A A A A A A A A A A A A A A A A A A A A A A A H H H H H H H H H H H H H H H H H H H H H H H H	H H H H H H H H H H H H H H H H H H H H H H H H H H H H H NA NA NA NA NA NA NA NA H H H H H H H H H H H H H H H H H H H H H H H H H H H H H H H H H H H H H H H H H H H H H H H H H H H H H H H H H H H H H H H H H H H H H H H H H H H H H H H H H H H H H H H H H H H H H H H H H H H H H H H H H H H H H H H H H H H H H H H H H H H H H H H H H H H H H H H H H H H H H H H H H H H H H H H H H H H H H H H…	A A A A A A A A A A A A A A A A A A A A A A A A A A A A A A A A A A A A H H H H H H H H H H H H H H H H H H H H H H H H H H H H H H H H H H H H H H H H H H H H H H H H H H H H H H H H H H H H H H H H H H H H H H H H H H H H H H H H H H H H H H H H H H H H H H H H H H H H H H H H H H H H H H H H H H H H H H H H H H H H H H H H H H H H H H H H H H H H H H H H	H H H H H H H H H H H H H H H H H A A A A A A A A A A A A A A A A A A A A A A A A A A A A A A A A A A A A A A A A A A A A A A A A A A A A A A A A A A A A A A A A A A A A A A A A A A A A A A A A A A A A A A A A A A A A A A A A A A A A A A A A A A A A A A A A A A A A A A A A A A A A A A A A A A A A A A A A A A A A A A A A A A A A A A A A A A A A A A A A A A A A A A A A A A A A A A H H H H H H A A A…	H H H H H H H H H H H H H H H H H H H H H H H H H H H H H H H H H H H H H H H H H H H H H H H H H H H H H H H H H H H H H H H H H H H H H H H H H H H H H H H H H H A A A A A A A A A A A A A A A A A A A A A A A A A A A A A A A A A A A A A A A A A A A A A A A A A A A A A A A A A A A A A A A A A A A A A A A A A A A A A A A A A A A A A A A A A A A A A A H H H H H H H H H H H H H H	A A A A A A A A A A A A A A A A A A A A A A A A A A A A A A A A A A A A A A A A A A A A A A A A A A A A A A A A A A A A A A A H H H H H H H H H	H H H H H H H H H H H H H H H H H H H H H H H H H H H H H H H H H H H H H H H H H H H H H H H H H H H H H H H H H H H H H H H H H H H H H H H H H H H H H H H H H H H H H H H H H H H H H H H H H H H H H H H H H H H H H H H H H H H H H H H H H H H H H H H H H H H H H H H H H H H H H H H H H H H H H H H H H H H H H H H H H H H H H H H H H H H H H H H H H A A A A A A A A A A A A A A A A A A A A A A A…	A A A A A A A A A A A A A A A A H H H H H H H H H H H H H H H H H H H H H H H H H H H H H H H H H H H H H H H H H H H H H H H H H H H H H H H H H H H H H H H H H H H H H H H H H H H H H H H H H H H H H H H H H H H H H H H H H H H H H H H H H H H H H H H H H H H H H H H H H H H H H H H H H H H H H H H H H H H H H H H H H H H H H H H H H H H H H H H H H H A A A A A A A A A A A A A A A A A A A A A A…	2	1.3	14.3
RIL-20-R	H H H H H H H H H H H H H H H H H H H A A A A A A A A A A A A A A H H H H H H H H H H H H H H H H H H H H H H H H H H H H H H H H H H H H H H H H H H H H H H H H H H H H H H H H H H H H H H H H H H H H H H H H H H H H H H H H H H H H H H H H H H H H H H H H H H H H H H H H H H H H H H H H H H H H H H H H H H H H H H H H H H H H H H H H H H H H H H H H H H H H H H H H H H H H H H H H H H H H H H H…	A A A A A A A A A A A A A A A A A A A A A A A A A A A A A A A A A A A A A A A A A A A A A A A A A A A A A A A A A A A A A A A A A A A A A A A A A A A A A A A A A A A A A A A A A A A A A A A A A A A A A A A A A A A A A A A A A A A A A A A A A A A A A A A A A A A A A A A A A A A A A A A A A A A A A A A A A A A A A A A A A A A A A A A A A A A A A A A A A A A A A A A A A A A A A	A A A A A A A A A A A A A A A A A A A A A A A A H H H H H H H H H H H H H H H H H H H H H H H H H H H H H H H H H H H H H H H H H H H H H H H H H H H H H H H H H H H H H H H H H H H H H H H H H H H H H H H H H H H H H H H H H H H H H H H H H H H H H H H H H H H H H H H H H H H H H H H H H H H H H H H H H H H H H H H H H H H H H H H H H H H H H H H H H H H H H H H H H H H H H H H H H H H H H H H H…	A A A A A A A A A A A A A A A A A A A A A A A A A A A A A A A A A A A A A A A A A A A A A A A A A A A A A A A A A A A A A A A A A A A A A A A A A A A A A A A A A A A A A A A A A A A A A A A A A A A A A A A A A A A A A A A A A A A A A A A A H H H H H H H H H H H H H H H H H H H H H H H H H H A A A A A A A A A A A A A H H H H H H H H H H H H H H H H H	A A A A A A A A A A A A A A A A A A A A A A A A A A A A A A A A A A A A A A A A A A A A A A A A A A A A A A A A A A A A A A A A A A A A A A A A A A A A A A A A A A A A A A A A A A A A A A A A A A A A A A A H H H H H H H H H H H H H H H H H H H H H H H H	H H H H H H H H H H H H H H H H H H H H H H H H H H H H H H H H H H H H H H H H H H H H H H H H H H H H H H H H H H H H H H H H H H H H H H H H H H H H H H H H H H H H H H H H H H H H H H H H H H H H H H H H H H H H H H H H H H H H H H H H H H H H H H H H H H H H H H H H H H H H H H H H H H H H H H H H H H H H H H H H H H H H H H H H H H H H H H H H H H H H H H H H H H H H H H H H H H H H H H H H…	A A A A A A A A A A A A A A A A A A A A A A A A A A A A A A A A A A A A H H H H H H H H H H H H H H H H H H H H H H H H H H H H H H H H H H H H H H H H H H H H H H H H H H H H H H H H H H H H H H H H H H H H H H H H H H H H H H H H H H H H H H H H H H H H H H H H H H H H H H H H H H H H H H H H H H H H H H H H H H H H H H H H H H H H H H H H H H H H H H H H	H H H H H H H H H H H H H H H H H A A A A A A A A A A A A A A A A A A A A A A A A A A A A A A A A A A A A A A A A A A A A A A A A A A A A A A A A A A A A A A A A A A A A A A A A A A A A A A A A A A A A A A A A A A A A A A A A A A A A A A A A A A A A A A A A A A A A A A A A A A A A A A A A A A A A A A A A A A A A A A A A A A A A A A A A A A A A A A A A A A A A A A A A A A A A A A H H H H H H A A A…	H H H H H H H H H H H H H H H H H H H H H H H H H H H H H H H H H H H H H H H H H H H H H H H H H H H H H H H H H H H H H H H H H H H H H H H H H H H H H H H H H H A A A A A A A A A A A A A A A A A A A A A A A A A A A A A A A A A A A A A A A A A A A A A A A A A A A A A A A A A A A A A A A A A A A A A A A A A A A A A A A A A A A A A A A A A A A A A H H H H H H H H H H H H H H H	A A A A A A A A A A A A A A A A A A A A A A A A A A A A A A A A A A A A A A A A A A A A A A A A A A A A A A A A A A A A A A A H H H H H H H H H	H H H H H H H H H H H H H H H H H H H H H H H H H H H H H H H H H H H H H H H H H H H H H H H H H H H H H H H H H H H H H H H H H H H H H H H H H H H H H H H H H H H H H H H H H H H H H H H H H H H H H H H H H H H H H H H H H H H H H H H H H H H H H H H H H H H H H H H H H H H H H H H H H H H H H H H H H H H H H H H H H H H H H H H H H H H H H H H H H A A A A A A A A A A A A A A A A A A A A A A A…	A A A A A A A A A A A A A A A A H H H H H H H H H H H H H H H H H H H H H H H H H H H H H H H H H H H H H H H H H H H H H H H H H H H H H H H H H H H H H H H H H H H H H H H H H H H H H H H H H H H H H H H H H H H H H H H H H H H H H H H H H H H H H H H H H H H H H H H H H H H H H H H H H H H H H H H H H H H H H H H H H H H H H H H H H H H H H H H H H H A A A A A A A A A A A A A A A A A A A A A A…	.	.	.
RIL-21-G	H H H H H H H H H H H H H H H H H H H NA NA NA NA NA NA NA NA NA NA NA NA NA NA NA NA NA NA NA NA NA NA NA NA NA NA NA NA NA NA NA A A A A A A A A A A A A A A A A A A A A H H H H H H H H H H H H H A A A A A A A A A A A A A A A A A A A A A A NA NA NA NA NA NA NA NA NA NA NA NA NA NA NA NA NA NA NA A A A A A A A A A A A A A A A A A A A A A A A A A A A A A A A H H H H H H H H H H H H H H H H H H H H…	NA NA NA NA NA NA NA NA NA NA NA A A A A A A A A A A A A A A A A A A A A A A A A A A A A A A A A A A A A A A A A A A A A A A A A A A NA NA A A A A A A A A A A A NA NA NA NA A A A A A H H H H H H H H H H H H H A A A A A A A A A A A A A A A A A A A A A A A A A A A A A A A A A A A A A A A A A A A A A A A A A A A A A A A A A A A A A A A A A A A A A A A A A A A A A A A A A A A A A A A A A A A A A	A A A A A A A A A A A A A A A A A A A A A A A A H H H H H H H H H H H H H H H H H H H H H H H H H H H H H H H H H H H H H H H H H H H H H H H H H H H H H H H H H H H H H H H H H H H H H H H H H H H H H H H H H H H H H H H H H H H H H H H H H H H H H H H H H H H H H H H H H H H H H H H H H H H H H H H H H H H H H H H H H H H H H H H H H H H H H H H H H H H H H H H H H H H H H H H H H H H H H H H H…	H H H H H H H H H H H H H H H H H H H H H H H H H H H H H H H H H H H H H H H H H H H H H H H H H H H H H H H H H H H H H H H H H H H H H H H A A A A A A A A A A A A A A A A A A A A A A A A A A A A A A A A A A A A A A A A A A A A A A A A A H H H H H H H H H H H H H H H H H A A A A A A A A A H H H H H H H H H H H H H H H H H H H H H H H H H H H H H H	H H H H H H H H H H H H H H H H H H H H H H A A A A A A A A A A A A A A A A A A H H H H H H H H H H H H H H H H H H H H H H H H H H H H H H H H H H H H H H H H H H H H H H H H H A A A A A A A A A A A A A A A A A A A A A A A A A A A A A A A A A A A A A A	A A A A A A A A A A A A A A A A A A A A A A A A A A A A A A A A A A A A A A A A A A A A A A A A A A A A A A A A A A A A A A A A A A A A A A A A A A A A A A A A A A A A A A A A A A A A A A A A A A A A A A A A A A A A A A A A A A A A A A A A A A A A A A A A A A A A A A A A A A A A A A A A A A A A A A A A A A A A A A A A A A A A A A A A A A A A A A A A A A A A A A A A A A A A A A A A A A A A A A A A…	A A A A A A A A A A A A A A A A A A A A A A A A A A A A A A A A A A A A H H H H H H H H H H H H H H H H H H H H H H H H H H H H H H H H H H H H H H H H H H H H H H H H H H H H H H H H H H H H H H H H H H H H H H H H H H H H H H H H H H H H H H H H H H H H H H H H H H H H H H H H H H H H H H H H H H H H H H H H H H H H H H H H H H H H H H H H H H H H H H H H	A A A A A A A A A A A A A A A A A A A A A A A A A A A A A A A A A A A A A A A A A A A A A A A A A A A A A A A A A A A A A A A A A A A A A A A A A A A A A A A A A A A A A A A A A A A A A A A A A A A A A A A A A A A A A A A A A A A A A A A A A A A A A A A A A A A A A A A A A A A A A A A A A A A A A A A A A A A A A A A A A A A A A A A A A A A A A A A A A A A A A A A A A A A A A A A A A A A A A A A A…	A A A A A A A A A A A A A A A A A A A A A A A A A A A A A A A A A A A A A A A A A A A A A A A A A H H H H H H H H H H H H H H H H H H H H H H H H H H H H H H H H H H H H H H H H H H H H A A A A A A A A A H H H A A A A A A A A A A A A A A A A A A A A A A A A A A A A A A A A A A A A A A A A A A A A A A A A A A A A A A A A A A A A A A A A A A H H H H H H H H H H H H H H A A A A A	A A A A A A A A A A A A A A A A A A A A A A A A A A A A A A A A A A A A A A A A A A A A A A A A A A A A A A A A A A A A A A A A A A A A A A A A	A A A A A A A A A A A A A A A A A A A A A A A A A A A A A A A A A A A A A A A A A A A A A A A A A A A A A A A A A A A A A A A A A A A A A A A A A A A A A A A A A A A A A A A A A A A A A A A A A A A A A A A A A A A A A A A A A A A A A A A A A A A A A A A A A A A A A A A A A A A A A A A A A A A A A A A A A A A A A A A A A A A A A H H H H H H H H H H H H H H H H H H H H H H H H H H H H H H H H H H H…	A A A A A A A A A A A A A A A A A A A A A A A A A A A A A A A A A A A A A A A A A A A A A A A A A A A A A A A H H H H H H H H H H H H A A A A A A A A A A A A A A A A A A A A A A A A A A A A A A A A A A A A A A A A A A A A A A A A A A A A A A A A A A A A A NA NA NA NA NA NA NA NA NA NA NA NA NA NA NA NA NA NA NA A A A A A A A A A A A A A A A A A A A A A A A A A A A A A H H A A A A A A A A A A A A …	4	1.6	85.7
RIL-22-R	NA NA NA NA NA NA NA NA NA NA NA NA NA NA NA NA NA NA NA NA NA NA NA NA NA NA NA NA NA NA NA NA NA NA NA NA NA NA NA NA NA NA NA NA NA NA NA NA NA NA NA NA NA NA NA NA NA NA NA NA NA NA NA NA NA NA NA NA NA NA NA NA NA NA NA NA NA NA NA NA NA NA NA NA NA NA NA NA NA NA NA NA NA NA NA NA NA NA NA NA A A A A A A A A A A A A A A A A A A A A A A A A A A A A A A A A A A A A A A A A A A A A A A A A A A…	A A A A A A A A A A A A A A A A A A A A A A A A A A A A A A A A A A A A A A A A A A A A A A A A A A A NA NA NA NA NA NA NA NA NA NA NA NA NA NA NA NA NA NA NA NA NA NA NA NA NA NA NA NA NA NA NA NA A A A A A A A A NA NA NA NA NA A A A A A A A A A A A NA NA NA NA NA NA NA NA NA NA NA NA NA NA NA NA NA NA NA NA NA NA NA NA NA NA NA NA NA NA NA NA NA NA NA NA NA NA NA NA NA NA NA NA NA NA NA NA NA N…	A A A A A A A A A A A A A A A A A A A A A A A A A A A A A A A A A A A A A A A A A A A A A A A A A A A A A A A A A A A A A A A A A A A NA NA NA NA NA NA NA NA NA A A A A A A A A A A A A A A A A A A A A A A A A A A A A A A A A A A A A A A A A A A A A NA NA NA NA NA NA NA NA NA NA NA NA NA NA NA NA NA NA NA NA NA NA NA NA NA NA NA NA NA NA NA NA NA NA NA NA NA NA NA A A A A A A A A A A A A A A A A N…	NA NA NA NA NA NA NA NA NA NA NA NA NA NA NA NA NA NA NA NA NA NA NA NA NA NA NA NA NA NA NA NA NA NA NA NA NA NA NA NA NA NA NA H H H H H H H H H H H H H H H H H H H NA NA NA NA NA NA NA NA NA NA NA NA NA NA NA NA NA NA NA NA NA NA NA NA NA NA NA NA NA NA NA NA NA NA NA NA NA NA NA NA NA NA NA NA NA NA A A A A H H H H H H H H H H A A A A A A A A A A A A A A A A A A A A A A A A A A A A A A A A A …	A A A A A A A A A A A A A A A A A A A A A A A A A A A A A A A A A A A A A A A A A A A A A A A A A A A A A A A A A A A A A A A A A A A A A A A A A A A A NA NA NA NA NA NA NA NA NA NA NA NA NA A A A A A A H H H H H H H H H H H H H H H H H H H H H H H H H H A A A A A A	NA NA NA NA NA NA NA NA NA NA NA NA A A A A A A A A A A A A NA NA NA NA NA NA NA NA NA A A A A A A A A A A A NA NA NA NA NA NA NA NA NA NA NA NA NA NA NA NA NA NA NA NA NA NA NA NA NA A A A A A A A A A A A A A A A A NA NA NA NA NA NA NA NA NA NA NA NA NA NA NA NA NA NA NA NA NA NA NA NA NA NA NA NA NA NA NA NA NA NA NA NA NA NA NA NA NA NA NA NA NA NA NA NA NA NA NA NA NA NA NA NA NA NA NA NA NA …	A A A A A A A A A A A A A A A A A A A A A A A A A A A A A A A A A A A A A A A A A A A A A A A A A A A A NA NA NA NA NA NA NA NA NA NA NA NA NA NA NA NA NA NA NA NA NA NA NA NA NA NA NA NA NA NA NA NA NA NA NA NA NA A A A A A A A A A A A A A A A A A A A A A A A A A A A A A A A A A A A A A A A A A A A NA NA NA NA NA NA NA NA NA NA NA NA NA NA NA NA NA NA NA NA NA NA NA NA NA H H H H A A A A A A A A…	A A A A A A A A A A A A A A A A A A A A A A NA NA NA NA NA NA NA NA NA NA NA NA NA NA NA NA NA NA NA NA NA NA NA NA NA NA NA NA NA NA NA NA NA NA NA NA NA NA A A A A A A A A A A A A A A A A A NA NA NA NA NA NA NA NA NA NA NA NA NA NA NA NA NA NA NA NA NA NA NA NA A A A A A A A A A A A A A A A A A A A A A A A A A A A A A A A A A A A A A A A A A A A A A A NA NA NA NA NA NA NA NA NA NA NA NA NA NA N…	A A A A A A A A A A A A A A A A A A A A A A A A A A A A A A A A A A A A A A A A A A A NA NA NA NA NA A A A A A A A A A A A A A A A A A A A A A A A A A A A A A A A A A A A A A A A A A A A A A A A A A A A A A A A A A A A A A A A A A A A A A A A A A A A A A A A A A A A A A A A A A A A A A A A A A A A A A A A A A A A A A A A A A A A A A A A A A A A A A A A A A A A A A A A A A A A A A A	A A A A A A A A A A A A A A A A A A A A A A A NA NA H H H H H H H H H H H H H H H H H NA NA NA NA NA NA NA NA NA NA NA NA NA A A A A A A A A A A A A A A A A A	A A A A A A A A A A A A A A A A A A A A A A A A A A A A A A A A A A A A A A A A A A A A A A A A A A A A A A A A A A A A A A A A A A A A A A A A A A A A A A A A A A A A A A A A A A A A A A A A A A A A A A A A A A A A A A A A A A A A A A A A NA NA NA NA NA NA NA NA NA NA NA NA NA NA NA NA NA NA A A A A A A A A A A A A A A A A A A A A A A A A A A A A A A A A A NA NA NA NA NA NA NA NA NA NA NA NA NA …	NA NA NA NA NA NA NA NA NA NA NA NA NA NA NA A A A A A A A A A A A A A A A A A A A A A A A A A A A A A A A A A A A A A A A A A A A A A A A A A A A A A A A A A A A A A A A A A A A A A A A A A A A A A A A A A A A A A A A A A A A A A A A A A A A A A A A A A A A A A A A A A A A A A A A A A A A A A A A A A A A A A A A A A A A A A A A A A A A A A A A A A A A A A NA NA NA NA NA NA NA NA NA NA NA NA NA N…	1	.	0
RIL-23-G	A A A A A A A A A A A A A A A A A A A A A A A A A A NA NA NA NA NA NA NA NA NA NA NA NA NA NA H H H H H H H H H H H H H H H H H NA NA NA NA NA A A A A A A A A A A A A A A A A A A A A A A A A A A A A A A A A A A A A A A A A A A A A A A A A A A A A A A A A A A A A A A A A A A A A A A A A A A A A A A A A A A A A A A A A A A A A A A A A A A A A A A A A A A A A A A A A A A A A A A A A A A A A A A A A …	A A A A A A A A A A A A A A A A A A A A A A A A A A A A A A A A A A A A A A A A A A A A A A A H H H H H H H H H A A A A A A A A A A A A A A A A A A A A A A A A A A A A A A A A A A A A A A A A A A A A A A A A A A A A A A A A A A A A A A A A A A A A A A A A A A A A A A A A A A A A A A A A A A A A A A A A A A A A A A A A A A A A A A A A A A A A A A A A A A A A A A H H H H H H H	A A A A A A A A A A A A NA NA NA NA NA NA NA NA NA NA NA A A A A A A A A A A A A A A A A A A A A A A A A A A A A A A A A A A A A A A A A A A A A A A A A A A A A A A A A A A A A A A A A A A A A A A A A A A A A A A A A A A A A A A H H H H H H H H H H H H H H H H H H H H H H H H H H H H H H H H H H H H H H H H H H H H H H H H H H H H H H H H H H H H H A A A A A A NA NA NA NA NA NA NA NA H H H H H H …	A A A A A A A A A A A A A A A A A A A A A A A A A A A A A A A A A A A A A A A A A A A A A A A A A A A A A A A A A A A A A A A A A A A A A A A A A A A A A A A A A A A A A A A A A A A A A A A A A A A A A A A A A A A A A A A A A A A A A A A A A A A A A A A A A A A A A A H H H H H H H H H H H H H H H H H H H H H H H H H H H H H H H H H H H H H H H H H H	A A A A NA NA NA NA NA NA NA NA NA NA NA NA NA NA NA NA NA NA NA NA NA NA NA NA NA NA NA NA NA NA NA NA NA NA NA NA NA NA NA NA NA NA NA NA NA NA NA NA NA NA NA NA NA NA NA NA NA NA NA NA NA NA NA NA NA NA NA NA NA NA NA NA NA NA NA NA NA NA NA NA NA NA NA NA NA NA NA A A A A A A A A H H H H H A A A A A A A A A A A A A A A A A A A A A A A	A A A A A A A A A A A A A A NA NA NA NA NA NA NA NA NA NA NA NA NA NA A A A A A A A A A A A A A A A A A A A A A A A A NA NA NA NA NA NA NA NA NA NA NA NA NA NA NA NA NA NA NA NA NA NA A A A A A A A A A H H H H H H H H H H H H H H H H H H H H H A A H H H H H H H H H H H H H H H H H H H H H H H H H H H H H H H H H H H H H H H H H H H H H H H H A A A A A A A A A A A A A A A A A A A A A H H H H H H H…	A A A A A A A A A A A A A A A A A H H H H H H H H H H H H H H H H H H H H H H H H H H H H H H H H H H H H H H H H H H H H H H H H H H H H H H NA NA NA A A A A A A A A A A A A A A A A A A A A A A A A A A A A A A A A A A A A A A A A A A A A A A A A A A A A A A A A A A A A A A A A A A A A A A A A A A A NA NA NA NA NA NA NA NA NA NA NA NA NA NA NA NA NA NA NA NA NA NA NA NA NA NA NA NA NA NA NA	A A A A A A A A A A A A A A A A A A A A A A A A H H H H H H H H H H H H H H H H H H H H H H H H H H H H H H H H H H H H H H H H H H H H H H H H H H H H H H H H H H H H H H H H H H H H H H A A A A A A A A A A A A A A A A A A A A A A A A A A A A A A A A A A A A A A A A A A A A A A A A A A A A A A A A A A A A A A H H H H H H NA NA NA NA NA NA NA NA NA NA NA NA NA NA NA NA NA NA NA NA NA NA NA NA NA …	A A A A A A A A A A A A A A A A A A A A A A A A A A A A A A A A A A A A A A A A A A A A A A A A A A A A A A A A A A A A A A A A A A A A A A A A A A A A A A A A A A A A A A A A A A A A A A A A A A A A A A A A A A A A A NA NA NA NA NA NA NA NA NA NA A A A A A A A A A A A A A A A A A A A A A A A A A A A A A A A A A A A A A A A A A A A A A A A A A A A A A A A A A A A A A A A A A A A A A A A	A A A A A A A A A H H H H H H H H H H H H H H H H H H H H H H H A A A A A A A A A A A A A A A A A A A A A A A A A A A A A A A A A A A A A A A A	H H H H H H H H H H H H H H H H H H H H H H H H H H H H H H NA NA NA NA NA NA NA NA NA NA NA NA A A A A A A A A A A A A A A A A A A A A A A A A A A A A A A A A A A A A A A A A A A A A A A A A A A A A A A A A A A A A A A A A A A A A A A A A A A A A A A A A A A A A A A A A A A A A A A A H H H H H H H H A A A A A A A A A A A A H H H H H H H H H H H H H H H H H H H H H H H H H H H H H H H H H H H H H…	H A A A A A A A A A A A A A A A A A A A A A A A A A A A A A A A A A A A A A A A A A A A A A A NA NA NA NA NA NA NA NA NA NA NA NA NA NA NA NA NA NA NA NA NA NA A A A A A A A A A A A A A A A A A A A A A A A A A A A A A A A A A A A A A A A A A A A A A A A A A A A A A A A A A A A A A A A A A A A A A A A A A A A A A A A A A A A A A A A A A A A A A A A A A A A A A A A A A A A A A A A A A A A A A A A A…	1	.	0
RIL-23-R	A A A A A A A A A A A A A A A A A A A A A A A A A A A A A A A A A A A A A A A A A H H H H H H H H H H H H H H H H NA NA NA NA NA NA NA NA NA A A A A A A A A A A A A A A A A A A A A A A A A A A A A A A A A H H H H A A A A A A A A A A A A A A A A A A A A A NA NA NA NA A A A A A A A A A A A A A A A A A A A A NA NA NA NA NA NA NA NA NA NA NA NA NA NA A A A A A A A A NA NA NA NA NA NA NA NA NA NA NA N…	A A A A A A A A A A A A A A A A A A A A A A A A A A A A A A A A A A A A A A A A A A A A A A A H H H H H H H H H H H H H H H H H H H H H H H H H H H H H H H H H H H H A A A A A A A A A A A A A A A A A A A A A A A A A A A A A A NA NA NA NA NA NA NA NA NA NA NA NA NA NA NA NA NA NA NA NA NA NA NA NA NA NA A A A A A A A A A A A A A A A A A A A A A A A A A A A A A A A A A A A A A A A A A A A H H H H H…	H H H H H H H H H H H H H H H H H H H H H H H H A A A A A A A A A A A A A A A A A A A A A A A A A A A A A A A A A A A A A A A A A A A A A A A A A A A A A A A A A A A A A A A A A A A H H H H H H H H H H H H H H H H H NA NA NA H H H H H H H H H H H H H H H H H H H H H H H H H H H H H H H H H H H H H H H H H H H H H H H H H H H H H H H H H H H H H H H H H H H H H H H H H H H H H H H H H H H H H H H …	A A A A A A A A A A A A A A A A A A A A A A A A A A A A A A A A A A A A A A A A A A A A A A A A A A A A A A A A A A A A A A A A A A A A A A A A A A A A A A A A A A A A A A A A A A A A A A A A A A A A A A A A A A A A A A A A A A A A A A A A A A A A A A A A A A NA NA NA NA H H H H H H H H H H H H H H H H H H H H H H H H H H H H H H H H H H H H H H H H H H	A A A A A A A A A A A A A NA NA NA NA NA NA NA NA NA NA NA NA NA NA NA NA NA NA NA NA NA NA NA NA NA NA NA NA NA NA NA NA NA NA NA NA NA NA NA NA NA NA NA NA NA NA NA NA NA NA NA NA NA NA NA NA NA NA NA NA NA NA NA NA NA NA NA NA NA NA NA NA NA NA NA NA NA NA NA NA A A A A A A A A A A A A A A A A A A A A A A A A A A A NA NA NA NA NA NA NA	A A A A A A A A A A A A A A A A NA NA NA NA NA NA NA NA NA NA NA NA NA NA NA NA NA A A A A A A A A A A A A A A A A A A A A A A A A A A A A A NA NA NA NA NA NA NA NA NA NA NA NA NA NA NA NA NA NA NA NA NA H H H H H H H H H H H H H H H H H H NA NA NA NA NA NA NA NA NA NA NA NA NA NA NA NA NA NA NA NA NA NA NA NA NA NA NA NA NA NA NA NA NA NA NA NA NA NA H H H H H H H H H H H H H H H H H H H H H H H…	A A A A A A A A A A A A A A A A A H H H H H H H H H H H H H H H H H H H H H H H H H H H H H H H H H H H H H H H H H H H H H H H H H H H NA NA NA NA NA NA NA NA NA NA NA NA NA NA NA NA NA NA NA NA NA NA NA NA NA NA A A A A A A A A A A A A A A A A A A A A A A A A A A A A A A A A NA NA NA NA NA NA NA NA NA NA NA NA NA NA NA NA NA NA NA A A A A A A A H H H H H H H H H H H H H H H H H H H H H H H H H …	A A A H H H H H H H H H H H H H H H H A A A A A A A A A A A A A A A A A A A A A A A A A A A A A A A A A A A A A A A A A A A A A A A A A A A A A A A A A A A A A A A A A A A A A A A A A A A A A A A A A A A A A A A A A A A A A A A A A A A A A A A A A A A H H H H H H H H H H H H H H H H H H H H H H H H H H H H H H H H H H H H A A A A A A A NA NA NA NA NA NA NA NA NA NA NA NA NA NA NA NA NA NA NA NA N…	A A A A A A A A A A A A A A A A A A A A A A A A A A A A A A A A A A A A A A A A A A A A A A A A A A A A A A A A A A A A A A A A A A A A A A A A A A A A A A A A A A A A A A A A A A A A A A A A A A A A A A A A A A A NA NA NA NA NA NA NA NA NA NA A A A A A A A A A A A A A A A A A A A A A A A A A A A A A A A A A A A A A A A A A A A A A A A A A A A A A A NA A A A A A A A A A A A A A A A A A A	A A A A A A A A A A A A A A A A A A A A A A A A A A A H H H H H A A A A A A A A A A A A A A A A A A A A A A A A A A A A A A A A A A A A A A A A	A A A A A A A A A A A A A A A A A A A A A A A A A A A A A A A A A A A A A A A A A A A A A A A A A A A A A A A A A A A A A A A A A A A A A A A A A A A A A A A A A A A A A A A A A A A A A A A A A A A A A A A A A A A A A A A A A A A A A A A A A A A A A A A A A A A A A A A A H H H H H H H A A A A A A A A A A A A A A H H H H H H H H H H H H H H H H H H H H H H H H H H H H H H H H H H H H H H H H H H H…	NA NA NA NA NA NA NA NA NA NA NA NA NA NA NA NA A A A A A A A A A A A A A A A A A A A A A A A A A A A A A A A A A A A A A A A A A A A A A A A A A A A A A A A A A A A A A A A A A A A A A A A A A A A A A A A A A A A A A A A A A A A A A A A A A A A A A A A A A A A A A A A A A A A A A A A A A A A A A A A A A A A A A A A A A A A A A A A A A A A A A A A A A A A A A A A A A A A A A A A A A A A A A A A A…	.	.	.
RIL-24-G	A A A A A A A A A A A A A A A A A A A A A A A A A A A A A A A A A H H H H H H H H H H H H H H H H H H H H H H H H H H H H H H H H H H NA NA NA NA NA NA NA NA NA NA NA NA NA NA NA NA NA NA NA NA NA NA NA NA NA NA NA NA NA NA NA NA NA NA NA NA NA NA NA NA NA NA NA NA NA NA NA NA NA NA NA NA NA A A A A A A A A A A A A A A A A A A A A A A A A A A A A A A A A A A A A A A A A A A A A A A A A A A A A A …	H H H H H H H H H H H H H H H H H H H H H H H H H H H H H H H NA NA A A A A A A A A A A A A A A A A A A A A A A A A A A A A A A A A A A A A A A A A A A A A A A A A A A A A A A A A A A A A A A A A A A A A A A A A A A A A A A A A A A A A A A A A A A A A A A A A A A A A A A A A A A A A A A A A A A A A A A A A A A A A A A A A A A A A A A A A A A A A A A A A A A A A A A A A A A A A	A A A A A A A A A A A A A A A A A A A A A A A A A A A A A A A A A A A A A A A A A A A A A A A A A A A A A A A A A A A A A A A A A A A A A A A A A A A A A A A A A A A A A A A A A A A A A A A A A A A A A A A A A A A A A A A H H H H H H H H H H H H H H H H H H H H H H H H H H H H H H H H H H H H H H H H H H H H H H H H NA NA NA NA NA NA NA NA NA NA NA NA NA NA NA NA NA NA NA NA A A A A A A A A A A A…	A A A A A NA NA NA NA NA A A A A A A A A A A A A A A A A A A A A A A A A NA NA NA NA NA NA NA NA NA NA NA NA NA NA A A A A A H H H H H H H H H A A A A A A A A A A A A A A A A A A A A A A A A A A A A A A A A A A A A A A A A A A A A A A A A A A A A A A A A A A A A A A A A A A A A A A A A A A H H H H H H H H H H H H H H H NA NA NA NA NA NA NA NA NA NA NA NA NA NA NA NA NA NA NA NA NA NA NA NA NA	NA NA NA NA NA A A A A A A A A A A A A A A A A A NA NA NA NA NA NA NA NA NA NA NA NA NA NA NA NA NA NA NA NA NA NA NA NA NA NA NA NA NA NA NA A A A A A A A A A A A A A A A A A A A A A A A A A A A H A A A A A A A A A A A A A A A A A A A A A A A A A A A A A A A A A A A A A A A A A A A A A A	A A A A A A A A A A A A A A A A A A A A A A A A A A A A A A A A A A A A A A A A A A A A A A A A A A A A A A A A A A A A NA NA NA NA NA NA NA NA NA NA NA NA NA NA NA NA NA NA NA NA NA NA NA NA NA NA NA NA NA NA NA NA NA NA NA NA NA NA NA NA NA NA NA NA NA NA NA NA NA NA NA NA NA NA NA NA NA NA NA NA NA NA NA NA NA NA NA NA NA NA NA NA NA A A A A A A A A A A A A A A A A A A A A A A A A A A A A A A …	NA NA NA NA NA NA NA NA NA NA NA NA NA NA NA NA NA NA NA NA NA NA A A A A A A A A A A NA NA NA NA NA NA NA NA NA NA NA NA NA NA NA NA NA NA NA NA NA NA NA NA NA NA NA NA NA NA NA NA NA NA NA NA NA NA NA NA NA NA NA NA NA NA NA NA NA NA NA NA NA NA NA NA NA NA NA NA NA NA NA NA NA NA A A A A A A A A A A A A A A A A A A A A A A A A A A A A A A A A A A A NA NA NA NA NA NA NA NA NA NA NA NA NA NA NA …	NA NA NA NA A A A A A A A A A A A A A A A A A A A A A A NA NA NA NA NA NA NA NA A A A A A A A A A A A A A A A A A A A A A A A A A A A A A A A A A A A A A A NA NA NA NA NA NA NA NA NA NA NA NA NA NA NA NA NA NA NA NA NA NA NA NA NA NA NA NA NA NA NA NA NA NA NA NA NA NA NA NA NA NA NA NA NA NA NA NA NA NA NA NA NA NA NA NA NA NA NA NA A A A A A A A A A A A A A A A A A A A A A A A A A A A A A A A A…	H NA NA NA NA NA NA NA NA NA NA NA NA NA NA NA NA NA NA NA NA NA NA NA NA NA NA NA NA NA NA NA NA NA NA NA NA NA NA NA NA NA NA NA NA NA NA NA NA NA NA NA NA NA NA NA NA NA NA NA NA NA NA NA NA NA NA NA NA NA NA NA NA NA NA NA NA NA NA NA NA NA NA NA NA NA NA NA NA NA NA NA NA NA NA NA NA NA NA NA NA NA NA NA NA NA NA NA NA NA NA NA NA NA NA NA NA NA NA NA NA NA NA NA NA NA NA NA NA NA NA NA NA N…	A A A A A A A A A A A A A A A A A A A A A A A A A A A A A A A A A A A A A A A A A A A A A A A A A A A A A A A A A A A A A A A NA NA NA NA NA NA NA NA NA	NA NA NA NA NA NA NA NA NA NA NA NA NA NA NA NA NA NA NA NA NA NA NA NA NA NA NA NA NA NA NA NA NA NA NA NA NA A A A A A A A A A A A A A A A A A A A A A A A A A A A A A A A A A A A A A A A A A A A A A A A A A A A A A A A A A A A A A A A A A A A A A A A A A A A A A A A A A A A A A A A A A A A A A A A A A A A A A A A A A A H H H H H H H H H H H H H H H H H H H H H H H H H H H H H H H H H H H H H H …	A A A A A A A A A A A A A NA NA NA NA NA NA NA NA NA NA NA NA NA NA NA NA NA NA NA NA NA NA NA NA NA NA NA H H H H H H H H H H H H H H H H H H H H NA NA NA NA NA NA A A A A A A A A A A A A A A H H H H H H H H H H H H H H H H H A A A A A H H H H H H H H H H H H H H H H A A A A A NA NA NA NA NA NA A A A A A A A A A A A A NA NA NA NA NA NA NA NA NA NA NA NA NA NA NA NA NA NA NA NA NA NA NA NA NA NA …	3	2.2	57.1
RIL-24-R	A A A A A A A A A A A A A A A A A A A H H H H H H H H H H H H H H H H H H H H H H H H H H H H H H H H H H H H H H H H H H H H H H H H H H H H H H H H H H H H H H H H H H H H H H H H H H H H H H H H H H H H H H H H H NA NA NA NA NA NA NA NA NA A A A A A A A A A A A A A A A A A A A A A A A A A A A A A A A A A A A A A A A A A A A A A A A A A A A A A A A A A A A A A A A A A A A A A A A A A A A A A A …	H H H H H H H H H H H H H H H H H H H H H H H H H H H H H H H H H H H A A A A A A A A A A A A A A A A A A A A A A A A A A A A A A A A A A A A A A A A A A A A A A A A A A A A A A A A A A A A A A A A A A A A A A A A A A A A A A A A A A A A A A A A A A A A A A A A A A A A A A A A A A A A A A A A A A A A A A A A A A A A A A A A A A A A A A A A A A A A A A A A A A A A A A A A A A	H H H A A A A A A A A A A A A A A A A A A A A A A A A A A A A A A A A A A A A A A A A A A A A A A A A A A A A A A A A A A A A A A A A A A A A A A A A A A A A A A A A A A A A A A A A A A A A A A A A A A A A A A A A A A A A H H H H H H H H H H H H H H H H H H H H H H H H H H H H H H H H H H H H H H H H H H H H H H H H H H H H H H H H H H H H H H H H H H H H H H H H H H H H H H H H H A A A A A A A A…	A A A A A A A A A A A A A A A A A A A A A A A A A H H H H H H H H H H H H H H H H H H H H H H H H H H H H H H H H H H H H H H H A A A A A A A A A A A A A A A A A A A A A A A A A A A A A A A A A A A A A A A A A A A A A A A A A A A A A A A A A A A A A A A A A A A A A A H H H H H H H H H H H H H H H H H A A A A A A A A A A A A A A A A A A A A A A A A A	H H H H H A A A A A A A A A A A A A A A A A A A A A A A A A A A A A A A A A A A A A A A A A A A A A A A A A A A A A A A A A A A A A A A A A A A A A A A A A A A A A A A A A A A A A A A A A A A A A A A A A A A A A A A A A A A A A A A A A A A A A A A A A A	A A A A A A A A A A A A A A A A A A A A A A A A A A A A A A A A A A A A A A A A A A A A A A A A A A A A A A A A A A A A A A A A A A A A A A A A A A A A A A A A A A A A A A A A A A A A A A A A A A A A A A A A A A A A A A A A A A A A A A A A A A A A A A A A A A A A A A A A A A A A A A A A A A A A A A A A A A A A A A A A A A A A A A A A A A A A A A A A A A A A A A A A A A A A A A A A A A A A A A A A…	A A A A A A A A A A A A A A A A A A A A A A A A A A A A A A A A A A A A A A A A A A A A A A A A A A A A A A A A A A A A A A A A A A A A A A A A A A A A A A A A A A A A A A A A A A A A A A A A A A A A A A A A A A A A A A A A A A A A A A A A A A A A A A A A A A A A H H H H H H H H H H H H H H H H H H H H H H H H H H H H H H H H H H H H H H H H H H H H H H H H	A A A A A A A A A A A A A A A A A A A A A A A A A A A A A A A A A A A A A A A A A A A A A A A A A A A A A A A A A A A A A A A A A A A A A A A A A A A A A A A A A A A A A A A A A A A A A A A A A A A A A A A A A A A A A A A A A A A A A A A A A A A A A A A A A A A A A A A A A A A A A A A A A A A A A A A A A A A A A A A A A A A A A A A A A A A A A A A A A A A A A A A A A A A A A A A A A A A A A A A A…	H A A A A A A A A A A A A A A A A A A A NA NA NA NA NA NA NA NA NA NA NA NA NA NA NA NA A A A A A A A A A A A A A A A A A A A A A A A A A A A A A A A A A A A A A A A A A A A A A A A A A A A A A A A A A A A A A A A A A A H H H H H H H H H H H H H H H H H H H H H H H H H H H H H H H H H H H H H H H H H H H H H H H H H H H H H H H H A A A A A A A A A A A A A A A A A A A A A A A A A A A A A A A A	A A A A A A A A A A A A A A A A A A A A A A A A A A A A A A A A A A A A A A A A A A A A A A A A A A A A A A A A A H H H H H H H H H H H H H H H	A A A A A A A A A A A A A A A A A A A A A A A A A A A A A A A A A A A A A A A A A A A A A A A A A A A A A A A A A A A A A A A A A A A A A A A A A A A A A A A A A A A A A A A A A A A A A A A A A A A A A A A A A A A A A A A A A A A A A A A A A A A A A A A A A A A A A A A A A A A A A A A H H H H H H H H H H H H H H H H H H H H H H H H H H H H H H H H H H H H H H H H H H H H H H H H H H H H H H H H H…	H H H H H H H H H H H H H H H H H H H H H H H H H H H H H H H H H H H H H H H H H H H H H H H H H H H H H H H H H H H H H H H H H H H H H H H H H H H H H H H H H H H H H H H H H H H H H H H H H H H H H H H H H H H H H H H H H H H H H H H H H H H H H H H H H H A A A A A A A A A A A A A A A A A A A A A A A A A A A A A A A A A A A A H H H H H H H H H H H H H H H H H H H H H H A A A A A A A A A A A A…	3	1.6	40
RIL-25-G	A A A A A A A A A A A A A A A A A A A A A A A A A A A A A A A A A A A A A H H H H H H H H H H H H H H H H H H H H NA NA NA NA NA NA NA NA NA NA NA NA NA NA NA NA NA NA NA NA NA NA NA NA NA NA A A A A A A A A A A A A A A A A A A A A A A A A A A A A A A A A A A A A A A A A A A A A A A A A A A A A A A A A A A A A A A A A A A A A A A A A A A A A A A A A A A H H H H H H H H H H H H H H H H H H H H H H…	NA NA NA NA NA NA NA NA NA NA NA NA NA NA NA NA NA H H H H H H H H H H H H H H A A A A A A A A A A A A A A A A A A A A A A A A A A A A A A A A A A A A A A A A A A A A A A A A A A A A A A A A A A A A A A A A A A A A A A H H H H H H H H H H H H H H H H A A A A A A A A A A A A A A A A A A A A A A A A A A A A A A A A A A A A A A A A A A A A A A A A A A A A A A A A A A A A A A A A A A A A A A A A	A A A A A A A A A A A A A A A A A A A A A A A A NA NA NA NA NA NA H H H H H H H H H H H H H H H H H H H H H H H A A A A A A A A A A A A A A A A A A A A A A A A A A H H H H H H H H H H H H H H H H H H H H H H H H H H H H H H H H H H H H H H H H H H H H H H H H H H H H H H H H H H H H H H H H H H H H H H H H H H H H H H H H H H A A A A A A A A A A A A A A A A A A A A A A H H H H H H H H H H H H H H…	H H H H H H H H H H H H H H H H H H H H H H A A A A A A A A A A A A A A A A A A A A A A A A A A A A A A A A A A A A A A A A A A A A A A A A A A A A A A A A A A A A A A A A A A A A A A A A A A A A A A A A A A A A A A A A A A A A A A A NA NA NA NA NA NA NA NA NA NA NA NA NA NA NA NA NA H H H H H H H H H H H H H H H H H H H H H H H H H H H H H H H H H H H H H H H H H H	A A A A A A A A A A A A A A A A A A A A A A H H H H H H H H H H H H H H H H H H H H H H H H H H H H H H H H H H H H H H H A A A A A A A A A A A A A A A A A A A A A A A A A A A A NA NA NA NA NA NA NA NA NA NA NA NA NA NA NA NA NA NA NA A A A A A A NA NA NA NA NA NA NA NA NA NA NA NA NA	NA A A A A A A A A A A A A A A A A A A A A A A NA NA NA NA NA A A A A A A A A A A A A A A A A A A A A A A A A A A A H H H H H H H H H H H H H H H H H H H H H H A A A A A A A A A A A A A A NA NA NA NA NA NA NA NA NA NA NA NA NA NA NA NA NA NA NA NA NA NA NA NA NA NA NA NA NA NA NA NA NA NA NA NA NA NA NA NA NA NA A A A A A A A A A A A A A A A A A A A A A A A A A A A A A A A A A A A A A A A A A A A…	NA NA NA NA NA NA NA NA NA NA NA NA NA NA NA NA NA NA NA NA NA NA NA NA NA NA NA NA NA NA NA NA NA NA NA NA NA NA NA NA NA NA NA NA NA NA NA NA NA NA NA NA NA NA NA NA NA NA NA NA NA NA NA NA NA NA NA NA NA NA NA NA NA NA NA NA NA NA NA NA NA NA NA NA NA NA NA NA NA NA NA NA NA NA NA NA NA NA NA NA NA NA NA NA NA A A A A A A A A A A A A A A A A A A A A A A A A A A A A A A A A A A A A A A A A A A …	NA H H H H H H H H H H H H H H H H NA NA NA NA NA NA NA NA A A A A A A A A A A A A A A A A A A A A A A A A A A A A A A A A A A A A A A A A A A A A A A NA NA NA NA NA A A A A A A A A A A A A A A H H H H H H H H H H H H H H H H H H H H H H H H A A A A A A A A A A A A A A A A A A A A A A A A A A A A A A A A A A A A A A H H H H H H H H H H H H H H H H H H H H H H H H H H H H H H H H H H H H H H H H H…	H H H H NA NA NA NA NA NA NA NA NA NA NA NA NA NA NA NA NA NA NA NA NA NA NA NA NA NA NA NA NA NA NA NA NA NA NA NA NA H H H H H H H H H H H H H H H H H NA NA NA NA NA NA NA NA NA NA NA NA NA NA NA NA NA NA NA NA NA NA NA NA NA NA A A A A A A A A A A A A A A A A A A A A A A A A A A A A A A A A A A A A A A A A A A A A A A A A A A A A A A A A A A A A A A A A A A A A A A A A A A A A A A A A A A A A …	A A A A A A A A A A A A A A A A A A A A A A A A A A A A A A A A A A A A A A A A A A A A A A A A A A A A A A A A A A A A A A A NA NA NA NA NA NA NA NA NA	A NA NA NA NA NA NA NA NA NA NA NA NA NA NA NA NA NA NA NA NA NA NA NA NA NA NA NA NA NA NA A A A A A A A A A A A A A A A A A A A A A A A A A A A A A A A A A A A A A A A A A A A A A A A A A A A NA NA NA NA NA NA A A A A A NA NA NA NA NA NA NA NA NA A A A A A A A A A A A NA NA NA NA NA NA NA NA NA NA NA NA A A A A A A A A A A A A A A A A A A A A A H H H H H H H H H H H H H H H H H H H H H H H H H …	H H H H H H H A A A A A A A A A A A A A A A A A A A A A A A A A A A A A A A A A A A A A A A A A A A A A A A A A A A A A A A A A A A A A A A A A A A A A A A A A H H H H H H H A A A A A A H H A A A A A A A A A H H H H H H H H H H H H H H A A A A A A A A A A A A A A A A A A A A A A A A A A A A A A A A A A A A A A A A A A A A A A A A A A A A A A A A A A A A A A A A A A A A A A A A A A A A A A A A A A…	2	0.6	14.3
RIL-25-R	A A A A A A A A A A A A A A A A A A A A A A A A A A A A A A A A A A A A A NA NA NA NA NA NA NA NA NA NA NA NA NA NA NA NA NA NA NA NA NA NA NA NA NA NA NA NA NA NA NA NA NA NA NA NA NA NA NA NA NA NA NA NA NA NA NA NA NA NA NA NA NA NA NA NA NA NA NA NA NA NA NA NA NA NA NA NA NA NA NA NA NA NA NA NA NA NA NA A A A A A A A A A A A A A A A A A A A A A A A A A A A A A A A A A A A A A A A A A A A A …	NA NA NA NA NA NA NA NA NA NA NA NA A A A A A A A A A A NA NA NA NA NA NA NA NA NA A A A A A A A A A A A A A A A A A A A A A A A A A A A A A A A A A A A A A A A A A A A A A A A A NA NA NA NA A A A A NA NA NA NA NA NA A A A A A A A A NA NA NA NA NA NA NA NA NA NA NA NA NA NA NA NA NA A A A A A A A A A A A A A A A A A A A A A A A A A A A A A A A A A A A A A A A A A A A A A A A A A A A A A A A A A A…	A A A A A A A A A A A A A A A A A A A A A A A A NA NA NA NA NA NA NA NA NA NA NA NA NA NA NA NA NA NA NA NA NA NA NA NA NA NA NA NA A A A A A A A A A A A A A A A A A A A A A A A A A A A NA NA NA NA NA NA NA NA NA NA NA A A A A A A A A A A A A A A A A A A A A A A A A A NA NA NA NA NA NA NA NA NA NA NA NA NA NA NA NA NA NA NA NA NA NA NA H H H H H H H H H H A A A A A A A A A A A A A A A A A A A A A…	H H H H H H H H H H H H H H H H H H H H H H NA NA NA NA NA NA NA NA NA NA NA NA NA A A A A A A A A A A A A A A A A A A A A A A A A A A A A A A A A A A A A A A A A A A A A A A A A A A A A A A A A A A A A A A A A A A A A A A A A A A A A A A A A A A A A A A A A A A A A A A A A A A A A A A A A A A A NA NA NA NA NA NA NA NA H H H H H H H H H H H H H H H H H H H H H H H H H H	A A A A A A A A A A A A A A A A A A A A A A A A A A A A NA NA NA NA NA NA NA NA NA NA NA NA NA NA NA NA NA NA NA NA NA NA NA NA NA NA NA NA NA NA NA NA NA NA A A A A A A A A A A A A A A A A A A A A A A A A A A A A A A A A A A A A A NA NA NA NA NA NA NA NA NA NA NA NA NA NA NA NA NA NA NA NA NA NA NA NA NA NA NA NA	A A A A A A A A A A A A A A A A A A A A A A A A A A A A A A A A A A A A A A A A A A A A A A A A A A A A A A A NA NA NA NA NA NA NA NA NA NA NA NA NA NA NA NA NA NA NA NA A A A A A A A A A A A A A A NA NA NA NA NA NA NA NA NA NA H H H H H H H H H H H H H H H H H H H H H H H H H H H H H H H H H H H H H NA NA NA NA NA NA NA NA NA NA NA NA NA NA NA NA NA NA NA NA NA NA NA NA NA NA NA NA NA NA NA NA N…	A A NA NA A A A A A A A H H H H H H H H H H H H H H H H H H H H H H H H H H H H H H H H H H H H H H H H H H H H H H H H H H H H H H H H H H H H H H H H H H H H H H H H H H H H H H H H H H H H H H A A A A A A A A A A A NA NA NA NA NA NA NA NA NA NA NA NA NA NA NA NA A A A A A A A A A A A A A A A A A A A A A A A A A A A A A A A A A A A A A A A A A A A A A A A A A A A NA NA NA NA NA	NA NA NA NA NA NA NA NA NA NA NA NA NA NA NA NA NA NA NA A A A A A A A A A A A A A A A A A A A A A A A A A A A A A A A A A A A A A A A A A A A A A A A A A A A A A A A A A A A A A A A A A A A A A A A A A NA NA NA NA NA NA NA NA NA NA NA NA NA NA NA NA NA NA NA NA NA NA NA NA A A A A A A A A A A A A A A A A A A A A A A A A A A A A A A A A A A A A A NA NA NA NA NA NA NA NA NA NA NA NA NA NA NA NA NA…	NA NA NA NA NA NA NA NA NA NA NA NA NA A A A A A A A A A A NA NA NA NA NA NA NA NA NA NA NA NA NA NA NA NA NA NA NA NA NA NA NA NA H H H H H H H H H A A A A A A A A A NA NA NA NA NA A A A A A A A A A A A A A A A A A A A A A A A A A A A A A A A A A A A A A A A A A A A A A NA NA NA A A A A A A A A A A A A A A A A A A NA NA NA NA NA A A A A A A A A A A A A A A A A A A A A A A A A A A A A A A A A A A…	A A A A A A A A A A A A A A A A A A A A A A A A A A A A A A A A A A A A A A A A A A A A A A A A A A A A A A A A A A A A A A A NA NA NA NA NA NA NA NA NA	A A A A A A A A A A A A A A A A A A A A A A A A A A A A A A A A A A A A A A A A A A A A A A A A A A A A A A A A A A A A A A A A A A A A A A NA NA A A A A A A A A A A A A A A A A A A A A A A A A A A A A A A A A A A A A A A A A A A A A A A A A A A A A A A A A A A A A A A A A A A A A A A A A A A A A A A A NA NA NA NA NA NA NA NA NA NA H H H H H H H H H H H H H H NA NA NA NA NA NA NA NA NA NA NA NA N…	NA A A A A A A A A A A A A A A A A A A A A A A A A A A A A A A A A A A A A A A A A A A A A A A A A A A A A A A A A A A A A A A A A A A A A A A A A A A A A A A A A A A A A A A A A A A A A A A A A A A A A A A A A A A A A A A A A A A A A A A A NA NA NA NA NA NA NA NA NA NA NA NA NA NA NA NA NA NA NA NA NA NA NA NA NA NA NA NA NA NA NA NA NA NA NA NA NA NA NA NA NA NA NA NA NA NA NA NA NA NA NA A A A…	0	0.6	60
RIL-26-G	A A A A A A A A A A A NA NA NA NA NA NA NA NA NA NA NA NA NA NA NA NA NA NA NA NA NA NA NA NA NA NA NA A A A A A A A A A A A A A A A A A A A A A A A A A A A A A A A A A A A A A A A A A A A A A A A A A A A A A A A A A A A A A A A A A A A A A NA NA NA NA NA A A A A A A A A A A A A A A A A A A NA NA NA NA NA A A A A A A A A A A A A A A A A A A A A A A A A A A A A A A A A A A A A A A A A A A A A A A …	A A A A A A A A A A A A A A A A A A A A A A NA NA NA NA A A A A A A A A A A A A A A A A A NA NA H H H H H H H H H H H H NA NA NA H H H H H H H NA NA NA NA NA NA NA NA NA NA NA NA NA NA NA NA A A A A A A A A A A A A A A A A A A NA NA NA NA NA NA NA NA NA NA NA NA NA NA NA NA NA NA NA NA NA NA NA NA NA NA NA NA NA NA NA NA NA NA NA NA NA NA NA NA NA NA NA NA NA NA NA NA NA NA NA NA NA NA NA NA NA N…	H H H H H H H H H A A A A A A A A A A A A A A A A A A A A A A A A A A A A A A A A A A A A A A A A A A A A A A A A A A A A A A A A A A A A A A A A A A A A A A A A A A A A A A A A A A A A A A A A A A A A A A A A A A A A A A A A A A A A A A A A A H H H H H H H H H H H H H H H H H H H H H H H H H H H H H H H H H H H H H H H H H H H H H H H H H H H H H H H H H H H H H H H H H H H H H H H H H H H H H H…	H H H H NA NA NA NA NA NA NA NA NA NA NA NA NA NA NA NA A A A A A A A A NA NA NA NA NA NA NA NA NA NA NA NA A A A A A A A A A A A A A A A A A A A A A A A A A A A A A A A A A A A A A A A A A A A A A A A A A A A A A A A A A A A A A A A A A A A A A A A A NA NA NA NA NA NA NA NA NA NA A A A A A A A A A A A A A A A A A A A A A A A A A A A A A A A A A A A A A A A A A A A A A A A A A NA NA NA NA NA	A A A A NA A A A A A A A A A A A A A A A A A A A A A A A A A A A A A A A A A A A A A A A A A A A A A NA NA NA NA NA NA NA NA NA NA NA NA NA NA NA NA NA NA NA NA NA NA NA NA NA NA NA NA NA NA NA NA NA NA NA NA NA NA NA A A A A A A A A A A A A A A A A A A A A H H H H H H H H H H H H H H H H H H	NA NA A A A A A A A A A A A A A A A A A A A A A A A A A A A A A A A A A A A A A A A A A A A A A A A A A A A A A A A A A A A A A A A A A A A A A A A A A A A A A A A A A A A A A A A A A A A A A A A NA NA NA NA NA NA NA NA NA NA NA NA NA NA NA NA NA NA NA NA NA NA NA NA NA NA NA NA NA NA NA NA NA NA NA NA NA NA NA NA NA NA NA NA NA NA NA NA NA NA NA NA NA A A A A A A A A A A A A A A A A A A A A A A …	A A A A A A A A A A A A A A A A A A A A A A A A A A A A A A A A A A A A A A A H H H H H H H H H H H H H H H H H H H H H H H H H H H H H H H H H H H H H H H H H H H H H H H H H H H H H H H H H H H A A A A A A A A A A A A A A A A A A A A A A A A A A A A A A A A A A A A A A A A A A A A A A A A A A A A A A A A A A A A A A A A A A A A A A A A A A A A A A A A A A	NA NA NA NA NA NA NA NA NA NA NA NA NA NA NA NA NA NA NA NA NA NA NA NA NA NA NA NA NA NA NA NA NA NA NA NA NA NA NA NA NA NA NA NA NA NA NA NA NA NA NA NA NA NA NA NA NA NA NA NA NA NA NA NA NA NA NA NA NA NA NA NA NA NA NA NA NA NA NA NA NA NA NA NA NA NA NA NA NA NA NA NA NA NA NA NA NA NA NA NA NA NA NA NA NA NA NA NA NA NA NA NA NA NA NA NA NA NA NA NA NA NA NA NA NA NA NA NA NA NA NA NA NA …	H H H H H H H H H H H H H H H H H H H H H H H H H H H H H H A A A A A A A A A A A A A A A A A A A A A A A A A A A A A A A A A A A A A A A A A A A A A A A A A A A A A A A A A A A A A A A A A A A A A A A A A A A A A A A A A A A A A A A A A A A A A NA NA NA NA NA NA NA NA NA NA NA NA NA NA NA NA NA NA NA NA NA NA NA NA H H H H H H H H H H H H H H H H A A H H H H H H NA NA NA NA NA NA NA NA NA NA NA …	A A A A A A A A A A A A A A NA NA NA NA NA NA NA NA NA NA NA NA NA NA NA NA NA NA NA NA NA NA A A A A A A A A A A A A A A A A A A A A A A A A A A A A A A A NA NA NA NA NA	A A A A A A A A A A A A A A A A A A A A A A A A A A A A A A A A A A A A A A A A A A A A A A A A A A A A A A A A A A A A A A A A A A A A A A A A A A A A A A A A A A A A A A A A A A A A A A A A A A A A A A A A A A A A A A A A A A A A A A A A A A A A A A A A A A A A A A A A A A A A A A A A A A A A A A A A A A A A A A A A A A A A A A A A A A A A A A A A A A A A A A A A A A A A A A A A A A A A A A A A…	H H H H H H H H H H NA NA NA NA NA NA NA NA NA NA NA NA NA NA NA NA NA NA NA NA NA NA NA NA NA NA NA NA NA NA A A A A A A A A A A A A A A A A A A A NA NA NA NA NA NA NA NA NA NA NA NA A A A A A A A A A A A A A A A A A A H A A A A A A A A A A A A A A A A A A A A A A A NA NA NA NA NA NA NA H H H H H H H H H H H H H A A A A A A A A A A A A A A A A A A A A A A A A A A A A A A A A A A A A A A A A A A …	1	0.6	28.6
RIL-26-R	A A A A A A A A A A A NA NA NA NA NA NA NA NA NA NA NA H H H H H H H H H H H H H H H H H A A A A A A A A A A A A A A A A A A A A A A A A A A A A A A A A A A A A A A A A A A A A A A A A A A A A A A A A A A A A A A NA NA NA NA NA NA NA NA NA NA NA NA NA NA NA NA NA A A A A A A A A A A A A A A A A A A A A A A A A A A A A A A A A A A A A A A A A A A A A A A A A A A A A A A A A A A A A A A A A A A A A…	NA NA NA NA NA A A A A A A A A A A A A A A NA NA NA NA NA NA NA NA NA NA NA NA NA A A A A A A A A A A A H H H H H H H H H H H H H H H H H H H H H H H H H H H H H H H H H H H H H H H H A A A A A A A H H A A A A A A A A A A A A A A A A A NA NA NA NA NA NA NA NA NA NA NA NA NA NA NA NA NA NA NA NA NA NA NA NA NA NA NA NA NA NA NA NA NA NA NA NA NA NA NA NA NA NA NA NA NA NA NA NA NA NA NA NA NA NA N…	NA NA NA NA NA NA NA NA NA NA NA A A A A A A A A A A A A A A A A A A A A A A A A A A A A A A A A A A A A A A A A A A A A A A A A A A A A A A A A A A A A A A A A A A A A A A A A A A A A A A A A A A A A A A A A A A A A A A A A A A A A A A A A A A A A A A A A A A A A A A A A A A A A A A A A A A A A A A A A A A A A A A A A A A A A NA NA NA NA NA NA NA NA NA NA NA NA NA NA NA NA NA NA NA NA NA NA NA N…	NA NA NA NA NA NA NA NA NA NA NA NA NA NA H H H H H NA NA NA NA NA NA NA NA NA NA NA H H H H H H H H H H H H H A A A A A A A A A A A A A A A A A A A A A A A A A A A A A A A A A A A A A A A A A A A A A A A A A A A A A A A A A A A A A A A A A A A A A NA NA NA NA A A A A A A A A A A A A A A A A A A A A A A A A A A A A A A A A A A H H H H H H H H H H H H H H H H H H H H H H H H H H	A A A A A A A A A A A A A A A A A A A A A A A A A A A A A A A A A A A A A A A A A A A A A A A A A A A NA NA NA NA NA NA NA NA NA NA NA NA NA NA NA NA NA NA NA NA NA NA NA NA NA NA NA NA NA NA NA NA NA NA NA NA NA NA NA NA NA NA NA NA NA NA NA NA NA NA NA NA NA NA NA NA NA NA NA NA NA NA NA NA NA NA NA NA NA NA NA H H H H H	A A A A A A A A A A A A A A A A A A A A A A A A A A A A A A A A A A A A A A A A A A A A A A A A A A A A A A A A A A A A A A A A A A A A A A A A A A A A A A A A A A A A A A A A A A A A A A A A A A A NA NA NA NA NA NA NA NA NA NA NA NA NA NA NA NA NA NA NA NA NA NA NA NA NA NA NA NA NA NA NA NA NA NA NA NA NA NA NA NA NA NA NA NA NA NA NA NA NA NA NA NA NA NA NA NA NA NA NA NA NA NA NA NA NA NA NA …	NA A A A A A A A A A A A A A A NA NA NA NA NA NA NA NA NA NA NA NA NA NA NA NA NA NA NA NA NA NA NA NA NA NA NA NA NA NA NA NA NA NA NA NA NA NA NA NA NA NA NA NA NA NA NA NA NA NA NA NA NA NA NA NA NA NA NA NA NA NA NA NA NA NA NA NA NA NA NA NA NA NA NA NA NA NA NA NA NA NA NA A A A A A A A A A A A A A A A A A A A A A A A A A A A A A A A A A A A A A A A A A A A A A A A A A A NA NA NA NA NA NA N…	NA NA NA NA NA NA NA NA NA NA A A A A A A A A A A A A A A A A A A NA NA NA NA NA NA NA NA A A A A A A A A A A A A A A NA NA NA A A A A A A A A A A A A NA A A A A A A A A A A A A NA NA NA NA A A A A A A A A A A A A A A A A A A A A A A A A A A A NA NA NA NA NA NA NA NA NA NA NA NA NA NA A A A A A A A A A A A A A A A A A A A A A A A A NA NA NA NA NA NA NA NA NA NA NA NA NA NA NA NA NA NA NA NA NA NA…	H H H H H H H H H H H H H H H H H H H H NA NA NA NA NA NA NA NA NA A A A A A A A A A A A A A A A A A A A A A A A A A A A A A A A A A A A A A A A A A A A A A A A A A A A A A A A A A A A A A A A A A A A A A A A A A A A A A A A A A NA NA NA NA A A A A A A A A A A A A A A A A NA NA NA NA NA NA NA NA NA NA NA NA NA NA NA NA NA H H H H H H NA NA NA NA NA NA NA NA NA NA NA NA NA NA NA NA NA NA H H H H H…	A A A A A A A A A A A A A A A NA NA NA NA NA NA NA NA A A A A A A A A A A A A A A A A A A A A A A A A A A A A A A A A A A A A A A A A A A A A A NA NA NA NA	NA NA NA NA NA NA NA NA NA NA NA NA NA NA NA NA NA NA NA NA NA NA NA NA NA NA NA NA NA NA NA NA NA NA NA NA NA NA NA NA NA NA NA NA NA NA NA NA NA NA NA NA NA NA NA NA NA NA NA A A A A A A A A A A A A A A A A A A A A A A A A A A A A A A A A A A A A A A A A A A A A A A A A A A A A A A A A A A A A A A A A A A A A A A NA NA NA NA NA NA A A A A A A A A A A A A A A A A A A A A A A A A NA NA NA NA NA N…	H H H H H H H H H H H H H H H NA NA NA NA NA NA NA NA NA NA NA NA NA NA NA NA NA NA NA NA A A A A A A A A A A A A A A A A A A A A A A A A A H H H H H H H H H H H A A A A A A A A A A A A H H A A A A A A A A A A A A A A A A NA NA NA NA NA NA NA NA NA NA NA NA NA NA NA NA NA NA NA NA NA H H H H H H H H H H H A A A A A A A A A A A A A A A NA NA NA NA NA NA NA NA NA NA NA NA A A A A A A A A A A A A A …	1	0.7	40
RIL-27-G	A A A A A A A A A A A A A A A A A A NA NA NA NA NA NA NA NA NA NA NA NA NA NA NA NA NA NA NA NA NA NA NA NA NA NA NA NA NA NA NA NA NA NA NA NA NA NA NA NA NA NA NA NA NA NA NA NA A A A A A A A A A A A A A A A A A A A A A A A A A A A A A A A A A A A A A A A A A A A A A A A A A A A A A A A A A A A A A A A NA NA NA NA NA NA NA NA NA NA NA NA A A A A A A A A A A A A A A A A A A A A A A A A A A A A A…	A A A A A A A A A A A A A A A A A A A A A A A A A A A A A A A A A A A NA NA NA NA NA NA A A A A A A A A A A A A A A A A A A A A A A A A A A A A A A A A A A A A A A A A A A A A A A A A A A A A A A A A A A A A A A A A A A A A A A A A A A A A A A A A A A A A A A A A A A A A A A A A A A A A A A A A A A A A H H H A A A A A A A A A A A A A A A A A A A A A A A A A A A A A A A A A A A A A	A A A A A A A A A A A A A A A A A A A A A A A A A A A A A A A A A A A A A A A A A A A A A A A A A A A A A A A A A A A A A A A A A A A A A A A A A A A A A A A A A A A A A A A A A A A A A A A A A A A A A A A A A A A A A A A A A A A A A A A A A A A A A A A A A A A A A A A A A A A A A A A A A A A A A A A A A A A A A A A A A A A A A A A A A A A A A A A A A A A A A A A A A A A A A A A A A A A A A A A A…	A A A A A A A A A A A A A A A A A A A A A A A A A A A A A A A A A A A A A A A A A A A A A A A A A A A A A A A A A A A A A NA NA NA NA NA NA NA NA NA NA NA NA NA NA NA NA NA NA NA A A A A A A A A A A A A A A NA NA NA NA NA NA NA NA NA NA A A A A NA NA NA NA NA NA NA NA NA NA NA NA NA NA NA NA NA NA NA NA NA NA NA NA NA NA NA NA NA NA NA NA NA NA NA NA NA NA NA NA NA NA NA NA NA NA NA NA NA NA NA N…	A A A A A A A A A A A A A A A A A A A A A A A A A A A A A A A A A A A A A A A A A A A A A A A A A A A A A A A A NA NA NA NA NA NA NA NA NA NA NA NA NA NA NA NA NA NA NA NA NA NA NA NA NA NA NA NA NA NA NA NA NA NA NA NA NA NA NA NA A A A A A A A A A A A A A A A A A A A A NA NA NA A A A A A A A A	A A A A A A A A A A A A A A A A A A A A A A A A A A A A A A A A A A A A A A A A A A A NA NA NA NA NA NA NA NA NA A A A A A A A A A A A A A A A A A A A A A A A A A A A A A A A A A A A A A A A A A A A A A A A A A A A A A A A A A A A A A A A A A A A A A A A A A A A A A A A A A A A A A A A A A A A A A A A A A A A A A A A A A A A A A A A A A A A A A A A A A A A A A A A A A A A A A A A A A A A A A A A …	A A A A A A A A A A A A A A A A A A A A A A A A A A A A A A A A A A A A A A A A A A A A A A A A A A A A A A A A A A A A A A A A A A A A A A A A A A A A A A A A A A A A A A A A A A A A A A A A A A A A A A A A A A A A A A A A A A A A A A A A A A A A A A A A A A A A A A A A A A A A A A A A A A A A A A A A A A A A A A A A A A A A A A A A A A A A A A A A A A A A	NA NA NA A A A A A A A A A A A A A A A A A A A A A A A A A A A A A A A A A A A A A A A A A A A A A A A A A A A A A A A A A A A A A A A A A A A A A A A A A A A A A A A A A A A A A A A A A A A A A A A A A A A A A A A A A A A A A A A A A A A A A A A A A A A A A A A A A A A A A A A A A A A A A A A A A A A A A A A A A A A A A A A A A A A A A A A A A A A A A A A A A A A A A A A A A A A A A A A A A A A …	A A A A A A A A A A A A A A A A A A A A A A A A A A A A A A A A A A A A A A A A A A A A A A A A A A A A A A A A A A A A A A A A A A A A A A A A A A A A A A A A A A A A A A A A A A A A A A A A A A A NA NA NA NA NA NA NA NA NA NA NA NA NA NA NA NA NA NA NA NA NA NA NA NA NA NA NA NA NA NA NA NA NA NA NA NA NA NA A A A A A A A A A A A A A A A A A A A A A A A A A A A A A A A A A A A A A A A A A A A A…	NA NA NA NA NA NA NA NA NA NA NA NA NA NA NA NA NA NA NA NA NA NA NA NA NA NA NA NA NA NA NA NA NA NA A A A A A A A A A A A A A A A A A A A A A A A A A A A A A A A A A A A A A A	A A A A A A A A A A A A A A A A A A A A A A A A A A A A A A A A A A A A A A A A A A A A A A A A A A A A A A A A A A A A A A A A A A A A A A A A A A A A A A A A A A A A A A A A A A A A A A A A A A A A A A A A A A A A A A A A A A A A A A A A A A A A A A A A A A A A A A A A A A A A A A A A A A A A A A A A A A A A A A A A A A A A A A A A A A A A A A A A A A A A A A A A A A A A A A A A A A A A A A A A…	A A A A A A A A A A A A A A A A A A A A A A A A A A A A A A A A A A A A A A A A A A A A A A A A A A A A A A A A A A A A A A A A A A A A A A A A A A A A A A A A A A A A A A A A A A A A A A A A A A A A A A A A A A A A A A A A A A A A A A A A A A A A A A A A NA NA NA NA A A A A A A A A A A A A A A A A A A A A A A A A A A A A A A A A A A A A A A A A A A A A A A A A A A A A A A A A A A A A A A A A A A…	3	2.4	57.1
RIL-27-R	A A A A A A A A A A A A A A A A A A A NA NA NA NA NA NA NA A A A A A A A A A A A A A A A A A A A A A A A A A A A A A A A A A H H H H H H H H H A A A A A A A A A A A A A A A A A A A A A A A A A A A A A A A A A A A A A A A A A A A A A A A A A A A A A A A A A A A H H H H H H H H H H H H H H A A A A A A A A A A A A A A A A A A A A A A A A A A A A A A A A A A A A A A A A A A A A A A A A A A A A A A A …	A A A A A A A A A A A A A A A A A A A A A A A A A A A A A A A A A A A A A A NA NA NA NA NA NA NA NA A A A A A A A A A A A H H A A A A A A A A A A A A A A A A A A A A A A A A A A A A A A A A A A A A A A A A A A A A A A A A A A A A A A A A A A A A A A A A A A A A A A A A A A A A A A A A A A A A A A A A NA NA NA NA NA NA NA NA NA NA NA NA NA NA NA NA NA NA NA NA NA NA NA NA NA NA NA NA NA NA A A A A…	H H H H H H H H H H H H H A A A A A A A A A A A A A A A A A A A A A A A A A A A A A A A A A A A A A A A A A A A A A A A A A A A A A A A A A A A A A A A A A A A A NA NA NA NA NA NA NA A A A A A A A A A A A A A A A A A A A A A A A A H H H H H H H H H H H H H H H H H H H A A A A A A A A A A A A A A A A A A A A A A A A A A A A A A A A A A A A A A A A A A A A A A A A A A A A A A A A A A A A A A A A A …	NA NA NA NA NA NA NA A A A A A A A A A A A A A A A A A A A A A A A A A A A A A A A A A A A NA NA NA NA NA NA NA NA NA NA NA NA NA NA NA NA NA NA NA NA H H H H H H H H H H H H H H H H H H H H H H H H H H H A A A A A A H H H H H H H H H H H H H H H H H H H H H H H H H H H H H H H H H H H H H H H H H H H H H H H H H H H H H H H H H H H H H H H H H H A A A A A A A A A A A A A A A	A A A A A A A A A A A A A A A A A A A A A A A A A A A NA NA NA NA NA NA NA NA NA NA NA NA NA NA NA NA NA NA NA NA NA H H H H H H H H H H H H H H H H H H H H H H H H H H H H H H H H A H H H H H H H H H H H H H H H A A A A A A A A A A A A A A A A A A A H H H H NA NA NA NA NA NA NA NA	A A A A A A A A A A A A A A A A A A A A A A A A A A A A A A A A A A A A A A A A A A A A NA NA NA NA NA NA NA NA A A A A A A A A A A A A A A A A A A A A A A A A A A A A A A A A A A A A A A A A A A A A A A A A A A A A A A A A A A A A A A A A A A A A A A A A A A A A A A A A A A A A A A A A A A A A A A A A A A A A A A A A A A A A A A A A A A A A A A A A A A A A A A A A A A A A A A A A A A A A A A A A…	A A A A A A A A A A A A A A A A A A A A A A A A A A A A A A A A A A A A A A A A A A A A A A A A A A A A A A A A A A A A A A A A A A A A A A A A A A A A A A A A A A A A A A A A A A A A A A A A A A A A A A A A A A A A A A A A A A A A A A A A A A A A A A A A A A A A A A A A A A A A A A A A A A A A A A A A A A A A A A A A A A A A A A A A A A A A A A A A A A A A	A A A A A A NA NA NA NA NA NA NA NA NA NA NA NA NA NA NA NA NA NA NA NA NA NA NA NA NA NA NA NA NA NA NA NA NA NA NA NA NA NA A A A A A A A A A A A A A A A A A A A A A A A A A A A A A A A A A A A A A A A A A A A A A A A A A A A A A A A A A A A A A A A A A A A A A A A A A A A A A A A A A A A A A A A A A A A A A A A A A NA NA NA NA NA NA NA A A A A A A A A A A A A A A A A A A A A NA NA NA NA NA NA …	A A A A A A A A A A A A A A A A A A A A A A A A A A A A A A A A A A A A A A A A A A A A A A A A A A A A A A A A A A A A A A A A A A A A A A A A A A A A A A A A A A A A A A A A A A A A A A A A A A H H H H H H H H H H H H H H H H H H H H H H H H H H H H H H H H H H H H H H H H H H H H H NA NA NA NA NA A A A A A A A A A A A A A A A A A A A A A A A A A A A A A A A A A A A A A A A A A A	H H H H H H H H H H H H H H H H H H A A A A NA NA NA NA NA NA NA NA NA NA NA A A A A A A A A A A A A A A A A A A A A A A A A A A A A A A A A A A A A A A A	A A A A A A A A A A A A A A A A A A A A A A A A A A A A A A A A A A A A A A A A A A A A A A A A A A A A A A A A A A A A A A A A A A A A A A A A A A A A A A A A A A A A A A A A A A A A A A A A A A A A A A A A A A A A A A A A A A A A A A A A A A A A A A A A A A A A A A A A A A A A A A A A A A A A A A A A A A A A A A A A A A A A A A A A A A A A A A A A A A A A A A A A A A A A A A A A A A A A A A A A…	A A A A A A A A A A A A A A A A A A A A A A A A A A A A A A A A A A A A A A A A A A A A A A A A A A A A A A A A A A A A A A A NA NA NA NA H H H H H H H H H H H H H A A A A H H H H H H H H H H H H H H H H H H A A A A A A A A A A A A A A A A A A A A A A A A A A A NA NA NA NA NA NA NA NA NA NA NA NA NA NA A A A A A A A A A A A A A A A A A A A A A A A A A A A A A A A A A A A A A A A A A A A A A A A A…	.	.	.
RIL-28-R	NA NA NA NA NA NA NA NA NA NA NA NA NA NA NA NA NA NA NA NA NA NA NA NA NA NA NA NA A A A A A A A A A A H H H H H H H H H H H H H H H H H H H H H H H H H H H H H H H H H H H H H H H H H H H H H H H H H H H H H H A A A A A A A A A A A A A A A A A A A A A A A A A A A A A A A A A A A A A A A A A A A H H H H H H H H H H H H H H H H H H A A A A A A A A A A A A A A A A A A A A A A A A A NA NA NA NA NA …	A A A A A A A A A A A A A A A A A A A A A A A A A A A A A A A A A A A A A A A A A A A A A A H H H H H H H H NA NA NA NA NA NA NA NA NA NA NA NA NA NA NA NA NA NA A A A NA NA NA NA NA NA NA NA A A A A A NA NA NA NA NA NA NA A A A A A A A A A A H H H H H H H H H H H H H H H H H H H H H H H H H H H H H H H H H H H H H H H H H H H NA NA NA NA NA NA NA NA NA NA NA NA NA NA NA NA NA NA NA NA NA NA NA N…	H H H H H H H H H H H A A A A A A A A A A A A A NA NA NA NA NA NA NA NA NA A A NA NA NA NA NA NA NA NA NA NA NA NA NA NA NA NA NA NA NA NA NA NA NA NA NA NA NA NA NA NA NA NA NA NA NA NA NA NA NA NA NA NA NA NA NA NA NA NA NA NA NA NA NA A A A A A A A A A A A A A A A A A H H H H H H H H H H H H H H H H H H H H H H H H H H H H H H H H H H H H H H H H A A A NA NA NA NA NA NA NA NA NA NA NA NA NA NA…	H H H H H H H H H H H H H H H H H H H H H H H H H H H H H H H H H H H H H H H H H H H H H H H H H H H H H H H H H H H H H H A A A A A A A A A A NA A A A A A A A NA NA NA NA NA NA NA NA NA NA NA NA NA NA NA NA NA NA NA NA NA NA NA NA NA NA NA NA NA NA NA NA NA A A A A A A A A A A A A A A A A A A A A A A A A A A A A A A A A A A A A A A A A A A A H H H H H H H H H H H H H H H H H H H H	A A A A A A A A H H A A A A A A A A A A A A A A A A A A A A A A A A A A A A A A A A A A A A A A A A A A A A A A A A A A A A A A A A A A A A A A A A NA NA NA NA NA NA NA NA NA NA NA NA NA NA NA A A A A A A A A A A A A A A A A A A A A A A A A A A A A A A A A A A A A A A	H H H H H H H H H H H H H H H H H H H H H H H H H H H H H H H H H H H H H H H H H H H H H H H H H H H H H H H H H H H H H H H H H H H H H H H H H H H H H H H H H H H H H H H H H H H H H H H H H H H H H H H H H H H H H H H H H H H H H H H H H H H H H H H H H H H H H H H H H H H H H H H H H H H H H H H H H H H H H H H H H H H H H H H H H H H H H H H H H A A A A A A A A A A A A A A A A A A A A A A A…	NA NA NA NA NA NA NA NA NA NA NA NA NA NA NA NA A A A A A A A A A A A A A A A A A A A A A A A A A A A A A A A A A A A A A A A A A A A H H H H H H H H H H H H H H H H H H H H H H H H H H H H H H H H H H H H H H H H H H H H H H H H H H H H H H H H H H H H H H H H H H H H H H H H H H H H H H H H H H H H H H H H H H H H H H H H H H H H H H H H H H H H H H H H H H H H H H H H H	NA NA NA NA NA NA NA NA NA NA NA NA H H H H H H H H H H H H H H H H H H H H H H H H H H H H H H H H H H H H H H H H H H H H H H H H H H H H H H H H H H H H H H H H H H H H H H H H H H H H H H H H H H H H H H H H H A A A A A A A A A A A A A A A A A A A A A A A A A A A A A A A A A A A A A A A A A A A A A A A A A A A A A A A A A A A H H H H H H H H H H H H H H H H H H H H H H H H H H H H H H H H H H…	NA NA NA NA NA NA NA NA NA A A A A A A A A A A A A A A A A A A A A A A A NA NA NA NA NA NA NA NA NA NA NA NA NA NA NA NA NA NA NA NA NA NA NA NA NA NA NA NA NA NA NA NA NA NA NA NA NA NA NA NA NA H H H H H H H H H H H H H H H H H H A A A A A A A A A A A A A A A A A A A A A A A A A A A A A A A A A A A A A A A A A A A A A A A A A A A A A A A A A A A A A A A A A A A A A A A A A A H A A A A A A A A A…	NA NA NA NA NA NA NA NA NA NA NA NA NA NA NA NA NA NA NA NA NA NA NA NA NA NA NA NA NA NA NA NA NA NA NA NA NA NA NA NA NA NA NA NA NA NA NA NA NA NA NA NA NA NA NA NA NA NA NA NA NA NA NA A A A A A A A A A	H H H H H H H H H H H H H H H H H H H H H H H H H H H H H H H H H H H H H A A A A A A A A A NA NA NA NA NA NA NA NA NA NA NA NA NA NA NA NA NA NA NA NA NA NA NA NA NA NA NA NA NA NA NA NA NA NA NA NA NA NA A A A A A A A A A A A A A A A NA NA NA NA NA NA NA NA NA NA NA NA NA NA NA NA NA NA NA NA NA NA NA NA A A A A A A A A A A A A NA NA NA NA NA NA NA NA NA NA NA NA NA NA NA NA NA NA NA NA NA NA N…	A A A A A A A A A A A A A A A A A A A A A A A A A A A A A A A A A A A A A A A A A A A A A A A A A A A A A A A A A NA NA NA NA NA NA NA NA NA NA NA NA NA NA NA NA NA NA NA NA NA NA NA NA NA NA NA NA NA NA NA NA NA NA NA NA NA NA NA NA NA NA NA NA NA NA NA NA NA NA NA NA NA NA NA NA NA NA NA NA NA NA NA NA NA NA NA H H H H H H H H H H A A A A A A A A A A A A A A NA NA NA NA NA NA NA NA NA NA NA NA …	.	.	.
RIL-29-G	H H H H H H NA NA NA NA NA NA NA NA NA NA NA NA NA NA NA NA NA NA NA H H H H H H H H H H H H H H H H H H H H H H H H H H H H H H H H A A A A A A A A A A A A A A A A A A A A A NA NA NA NA NA NA NA NA NA NA NA NA NA NA NA NA NA NA NA NA NA NA NA NA NA NA NA NA NA NA NA NA NA NA NA A A A A A A A A A A A A A A A A A A A A A A A A A A A A A A A A A A A A A A A A A A A A A A A A A A A A A A A A A A A A…	A A A A A A A A A A A A A A A A A A A A A A A A A A A A A A A A A A A A A A A A A A A A H H H H H H H H H H H H H H H H H H NA NA NA NA NA NA NA NA NA NA NA NA NA NA NA NA NA NA NA NA NA A A A A A A A A A A A A A A A A A A A NA NA NA NA NA NA NA NA NA NA NA NA NA NA NA NA NA NA NA NA H H H H H H H H H H H H H H H H H H H H H H H H H H H H H H H H H H H H H H H H H H H H NA NA NA NA NA NA NA A A A…	A A A A A NA NA NA NA NA NA NA NA NA NA NA NA NA NA NA A A A A A A A A A A A A A A A A A A A A A A A A A A A A A A A A A NA NA NA NA NA NA NA NA NA NA NA NA NA H H H H H H H H H H H H H H H H H H H H H H H H A A A A A A A A A A H H H H H H H H H H H H H H H H H H H H H H H H H H H H H H NA NA NA NA NA NA NA NA NA NA NA NA NA NA NA NA NA NA NA NA H H H H H H H H H H H H H A A A A A A A A A A A A A…	NA NA NA NA NA NA NA NA NA NA NA NA NA NA NA NA NA NA NA NA NA NA NA NA NA NA NA NA NA NA NA NA NA NA NA NA NA NA NA NA NA NA NA NA NA NA NA NA A A A A A A A A A A A A A A A A A A A A A A A A A NA NA NA NA NA NA NA NA NA NA NA NA NA NA NA NA NA NA A A A A A A A A A A A A A A A A A A A A A A A A A A A A A A A A A A H H H H H H H H H H A A A A A A A H H H H H H H H H H H H H H H H H H H H H H H H H…	A A A A A A A A A A A A A A A A A A A A A A A A A A A A A A A A A A A A A A A A A A A A A A A A A A A A A A A A A A A A A NA NA NA NA NA NA NA NA NA NA NA NA NA NA NA NA NA NA NA NA NA NA NA NA NA NA NA NA A A A A A NA NA H H H H H H H H H H H H H H H H NA NA NA NA NA NA NA NA NA NA NA NA NA NA H	A A A A A A A A A A A A A A A A A A A A A A A A A A A A A A A A A A A A A A A A A A A A A A A A A A A A A A A A A A A A NA NA NA NA NA NA NA NA NA NA NA NA NA NA NA NA A A A A A A A H H H H H H H H H H H H H H H H H H H H H H H H H H H H H H H H H H H H H H H H H H H H H H H H H H H H H H H H H H H H H H H H H H H H H H H H H H H H H H H H H H H H H H H H H H H H H H H H H H H NA NA NA NA NA NA N…	A A A A A A A A A A A A A A A A A A A A A A A A A A A A A A A A A A A A A A A A A A A A A A A A A A A A A A A A A A A A A A A A A A A A A A A A A A A A A A A A A A A A A A A A A A A A A A A A A A A A A A A A A A A A A A A A A A A A A A A A A A A A A A A A A A A A A A A A A A A A NA NA NA NA NA NA NA NA NA NA NA NA NA NA NA NA NA H H H H H H H H H H H H H A A A A A A A A H H	NA NA NA NA NA NA NA NA H H H H H H H H H H NA NA NA A A A A A A A A A A A A A A A A A A A A A A A A A A A A A A A A A A A A A A A A A A NA NA NA NA NA NA NA NA NA NA NA NA A A A A A A A A A A A A A A A A A A A A A A A A A A A A A A A A A A A A A A A A A A A A A A A A A A A H H H H H H H H H H H H H H H H H H H H H H H H H H H H H H H H H H H H H A A A A A A A A A A A A A A A A A A A A A A A A A …	NA NA NA NA NA NA NA NA NA NA NA NA NA NA H H H H H H H H H H H H H H H H H NA NA NA NA NA NA NA NA NA NA NA NA NA NA NA H H H H H H H H H H H H H H NA NA NA NA NA NA NA NA NA A A A A A A A A A A A A A A A A A A A A A A A A A A A A A A A A A A A A A A A A A A A NA NA NA NA NA NA NA NA NA NA NA NA NA NA NA NA NA NA NA NA NA NA NA NA NA NA NA NA NA NA NA NA NA NA NA NA NA NA NA A A A A A A A A A A …	A A A A A A A A A A A A A A A A A A A A NA NA NA NA NA NA NA NA NA NA NA NA NA NA NA NA NA NA NA NA NA NA NA NA NA NA NA NA NA NA NA NA NA NA NA NA NA NA NA NA NA NA NA A A A A A A A A A	A A A A A A A A A A A A A A A A A A A A A A A A A A A A A A A A A A A A A A A A A A A A A A A A A A A A A A A A A A A A A A A A A A A A A A A A A A A A A A A A A A A A A A A A A A A A A A A A A A A A A A A A A A A A A A A A A A A A A A A A A A A A A A A A A NA NA NA NA NA NA A A A A A A A A A A A A A A A A A A A A A A A A A A A A A A A A A A A A A A A A A A A A A A A A A A A A A A A A A A A A A A…	A A A A A A A A A A A A A A A A A A A A A A A A A A A A A A A A A A A A A A A A A A A A A NA NA NA NA NA NA NA NA A A A A A A A A A A A A A A A A A A A A A A A A A A A A A A A A NA NA NA NA NA NA A A A A A A A A A A A A A A A H H A A A A A A A A A A A A A A A A A A A A A A A A A A A A A A A A A A A A A A A A A A A A A A A A A A A A A A A A A A A A A A A A A A A A A A A A A A A A A A A A A A A A A…	2	0.8	57.1
RIL-29-R	H H H H H A A A A A A A A A A A A A A A A A A A A A A H H H H H H H H H H H H H H H H H H H H H H H H H H H H H H A A A A A A A A A A A A A A A A A A A A A A A A A A A A A A A A A A A A A A A A A A A A NA NA NA NA A A A A A A A A A A A A A A A A A A A A A A A A A A A A A A A A A A A A A A A A A A A A A A A A A A A A A A A A A A A A A A A A NA NA NA NA NA NA NA NA NA NA NA NA NA NA NA NA NA NA NA …	A A A A A A A A A A A A A A A A A A A A A A A A A A A A A A A A A A A A A A A A A A A A A A A H H H H H H H H H H H H H H H H NA NA NA NA NA NA NA NA NA NA NA NA NA NA NA NA NA A A A A A A A A A A A A A A A A A A A A A H H H H H H H H H H H H H H H H H H H H H H H H H H H H H H H H H H H H H H H H H H H H H H H H H H H H H H H H H H H H H H H A A A A A A A A A A A A A A A A A A A A A A A A A	H H H H H H H H H H H H H H H H H H H H H H H H A A A A A A A A A A A A A A A A A A H H H H H H H H H H H H H H H H H H H H H H H H H H H H H H H H H H H H H H H H H H H H H H H H H H H H H H H H H H H H H H H H H H H H H H H H H H H H H H H H H H H H H H H H H H H H H H H H H H H H H H H H H H H H H H H H H H H H H H H A A A A A A A A A A A A A A A A A A A A A H H H H H H H H H H H H H H H H H H…	A A A A A A A A A A A A A A A H H H H H H A A A A A A A A A A A A A A A A A A A A A A A A A A A A A A A A A A A A A A A A A A A A A A A A A A A A A A A A A A A A A A A A H H A A A A A A A A A A A A A A A A A A A A A A A A A A A A A A A A A A A A A A A A A A A A A A H H H H H H H H H H H H H H H H H H H H H H H H H H H H H H H H H H H H H H H H H H H	A A A A A A A A A A A A A A A A A A A A A A H H H H H H H H H H H H H H H H H A A A A A A A A A A A A A A A A A A A A A A A A A A A A A A A A A A A A A A A A A A A A A A A A A A A A A A A A A H H H H H H H H H H H H H H H NA NA NA NA NA NA NA NA NA NA NA NA NA NA NA NA	A A A A A A A A A A A A A A A A A A A A A A A A A A A A A A A A A A A A A A A A A A A A A A A A A A A A A A A A A A A A A A A A A A A A A A A A A A A A A A A A A A A H H H H H H H H H H H H H H H H H H H H H H H H H H H H H H H H H H H H H H H H H H H H H H H H H H H H H H H H H H H H H H H H H H H H H H H H H H H H H H H H H H H H H H H H H H H H H H H H H A A A A A A A A A A A A A NA NA NA NA N…	A A A A A A A A A A A A A A A A A A A A A A A A A A A A A A A A A A A A A A A A A A A A A A A A A A A A A A A A A A A A A A A A A A A A A A A A A A A A A A A A A A A A A A A A A A A A A A A A A A A A A A A A A A A A A A A A A A A A A A A A A A A A A A A A A A A A A A A A A A A A A A A A A A A A A A A A A A A A A H H H H H H H H H H H H H A A A A A A A A H H	NA NA NA NA NA NA NA NA NA NA NA NA NA NA NA NA NA NA NA NA NA NA NA NA NA A A A A A A A A A A A A A A A A A A A A A A A A A A A A A A A A A A A A A A A A A A A A A A A A A A A A A A A A A A A A A A A A A A A A A A A A A A A A A A A A A A A A A A A A A A A A A A A A A A A A A H H H H H H H H H H H H H H H H H H H H H H H H H H H H H H H H H H H H A A A A A A A A A A A H H H H H H H H H H H H H H …	A A A A A A A A A A A A A A H H H H H H H H H H H H H H H A A A A A A A A A A A A A A A A A A A A A A A A A H H H H H H A A A A A A A A A A A A A A A A A A A A A A A A A A A A A A A A A A A A A A A A A A A A A A A A A A A A A A A A A A A A A A A A A A A A A A A A A A A A A A A A A A A A A A A A A A A A A A A A A A A A A A A A A A A A A A A A A A A A A A A A A A A A A A A A A A	A A A A A A A A A A A H H H H H H H H H H H H H H H H H H H H H A A A A A A A A A A A A A A A A A A A A A A A A A A A A A A A A A A A A A A A A	NA NA NA NA NA NA NA NA NA NA NA NA NA NA NA NA NA NA NA NA NA NA NA NA A A A A A A A A A A A A A A A A A A A A A A A A A A A A A A A A A A A A A A A A A A A A A A A A A A A A A A A A A A A A A A A A A A A A A A A A NA NA NA NA NA NA A A A A A A A A A A A A A A A A A A A A A A A A A A A NA NA NA NA NA NA A A A A A A A A A A A A A A A A A A A A A A A A A A A A A A A A A A A A A A A A A A A A NA NA…	A A A A A A A A A A A A A A A A A A A A A A A A A A A A A A A A A A A A A A A A A H H H H H H H H H H H H H H H A A A A A A A A A A A A A A A A A A A A A A A A H H H H H H H H H H H H H H H A A A A A A A H H H H H H H H H H H H H H H H A A A A A A A A A A A A A A A A A A A A A A A A A A A A A A A A A A A A A A A A A A A A A A A A A A A A A A A A A A A A A A A A A A A A A A A A A A A A A A A A A A…	0	0.6	80
RIL-2-G	A A A A A A A A A A A A A A A A A A A A A A A A A A A H H H H H H H H H H H H H H H H H H H H H H H H H H H H H H A A A A A A A A A A A A A A A A A A A A A A A A A A A A A A A A A A A A A A A A A A A A A A A A A A A A A A A A A A A A A A A A A A A A A A A A A A A A A A H H H H H A A A A A A A A A A A A A A A A A A A A A A A A A A A A A A A A A A A A H H H H H H H H H H H H H A A A A A A A A A A A…	A A A A A A A A A A A A A A A A A A A A A A A A A A A A A A A A A A A A A A A A A A A H H H H H H H H H H H H H H H H H H H H H H H H H H H H H H H H H A A A A A A A A A A A A A A A A A A A A A A A A A A A A A A A A A A A A A A A A A A A A A A A A A A A A A A A H H H H H H H H H H H H H H H H H H H H H H H H H H H H H H H H H H H H H H H H H H H H H H H H H H H H H H H H H H	A A H H H H H H H H H H H H H H H H H H H A A A A A A A A A A A A A A A A A A A A A A A A A A A A A A A A A A A A A A A A A A A A A A A A A A A A A A A A A A A H H H H H H H H H H H H H H H A A A A A A A H H H H H H H H H H H H H H H H H H H H H H H H H H H H H H H H H H H H H H H H H H H H H H H H H H H H H H H H H H H H H H H A A A A A A A A A A A A A A A A A A A H H H H H H H H H H H H H H H H…	A A A A A A A A A A A A A A A A A A A A A A A A A A A A A A A A A A A A A A H H H H H H H H H H H H H H H H H H H H H H H H H H H H H H H H H H H H H H H H H H H H H H H H H A A A A A A A A A A A A A A A A A A A A A A H H H H H H H H H H H H H H H H H A A A A A A A A A A A A A A A A A A A A A A A A H H H H H H H H H H H H H H H H H H H H H H H H H H	A A A A A A A A A A A A A A A A A A A A A A A A A A A A A A A A A A H H H H H H H H H H H H H H H H H H H H H H H H H H H H H H H H H H H H H A A A A A A A A A A A A A A A A A A A A A H H H A A A A A A A A A A A A A A A A A A A A A A A A A A A A A A A A	A A A A A A A A A A A A A A A A A A A A A A A A A A A A A A A A A A A A A A A A A A A A A A A A A A A A A A A A A A A A A A A A A A A A A A A A A A A A A A A A A A A H H H H H H H H H H H H H H H H H H H H H H H H H H H H H H H H H H H H H H H H H H H H H H H H H H H H H H H H H H H H H H H H H H H H H H H H H H H H H H H H H H H H H H H H H H H H H H H H H A A A A A A A A A A A A A A A A A A A A…	A A A A A A A A A A A A A A A A A A H H H H H H H H H H H H H H H H H H H H H H H H H H H H H H H H H H A A A A A A A A A A A A A A A A A A A A A A A A A A A A A A A A A A A A A A A A A A A A A A A A A A A A A A A A A A A A A A A A A A A A A A A A A A A A A A A A A A A A A A A A A NA NA NA NA NA NA NA NA NA NA NA NA NA NA NA NA NA NA NA NA NA NA NA NA NA NA NA NA NA NA NA NA NA NA NA NA NA NA NA	A A A A A A A A A A A A A A A A A A A A A A A A A A A A A A A A A A A A A A A A A A A A A A A A A A A A A A A A A A A A A A A A A A A A A A A A A A A A A A A A A A A A A A A A A A A A A A A A H H H H H H H H H H H H H H H H H A A A A A A A A A A A A A H H H H H H H H H H H H H H H H H H H H H H H H H H H H H H H H H H H H A A A A A A A A A A A H H H H H H H H H H H H H H H H H H H H H H H H H H H…	A A A A A A A A A A A A A A A A A A H H H H H H H H H H H H H H H H H H H H H H H H H H H H H H H H H H H H H H H H H H H H H H H H H H H H H H H H H H H H H H H H H H H H H H H H H H H H H H H H H H H H A A A A A A A A A A A A A A A A A A H H H H H H H H H H A A A A A A A A A A A A A A A A A A A A A A A A A A A A A A A A A A A A A A A A A A A A A A A A A A A H H H H H H H H H	A A A A A A A A A A A A A A A A A A A A A A A A A A H H H H H H A A A A A A A A A A A A A A A A A A A A A A A A A A A A A A A A A A A A A A A A	A A A A A A A A A A A A A A A A A A A A A A A A A A A A A A A A A A A A A A A A A A A A A A A A A A A H H H H H H H H H H H H H H H H H H H H H H H H H H H H H H H H H H H H H H H H H H H H H H H H H H H H H H H H H H H H H H H H H H H H H H H H H H H H A A A A A A A A A A A A A A A A A A A A A A A A A A A A A A A A A A A A A A A A A A A A A A A A A A A A A A A A A A A A A A A A A A A A A A A A A…	A A H H H H A A A A A A A A A A A A A A A A A A A A A A A A A A A A A A A A A A A A A A A A A A A A A A A A A A A A A A A A A A A A A A A A A A A A A A A A A A A A A A A A A A A A A A A A A A A A A A A A A A A H H H H H H H H H H H H H H H H A A A A A A A A A A A A A A A A A A A A A A A A A A A A A A A A A A A A A A A A A A A A A A A A A A A H H H H H H H H H H H H H H H H H H H H H H H H H H H H…	0	0.5	14.3
RIL-32-G	A A A A A A A A A A A A A A A A A A A A A A A A A A A A A A A A A A A A A A A A A A A A A A A A A A A A A A A A A A A A A A A A A A A A A A A A A A A A A A A A A A A A A A A A A A A A A A A A A A A A A A A A A A A A A A A A A A A A A A A A A A A A A A A A A A A A A A A A A A A A A A A A A A A A A A A A A A A A A A A A A A A A A A A A A A A A A A A A A A A A A A A A A A A A A A A A A A A A NA NA N…	A A A A NA NA A A A A A A A A A A A A A A A A A A A A A A A A A A A A A A A A A A A A A A A A A A A A A A A A A A A A A A A A A A A A A A A A A A A A A A A A A A A NA NA A A A A A A A A A A A A NA A A A A A A A A A A A A A A A A A A A A A A A A A A A A A A A A A A A A A A A A A A A A A A A A A A A A A A A A A A A A A A A A A A A A A A A A A A A A A A A A A A A A A A A A A A A A A	A A A A A A A A A A A A A A A A A A A A A A A A A A A A A A A A A A A A A A A A A A A A A A A A A A A A A A A A A A A A A A A A A A A A A A A A A A A A A A A A A A A A A A A A A A A A A A A A A A A A A A A A A A A A A A A A A A A A A A A A A A A A A A A A A A A A A A A A A A A A A A A A A A A A A A A A A A A A A A A A A A A A A A A A A A A A A A A A A A A A A A A A A A A A A A A A A A A A A A A A…	A A A A A A A A A A A A A A A A A A A A A A A A A A A A A A A A A A A A A A A A A A A A A A A A A A A A A A A A A A A A A A A A A A A A A A A A A A A A A A A A A A A A A A A A A A A A A A A A A A A A A A A A A A A A A A A NA NA NA H H H H H H H H A A A A A A A A A A A A A A A A A A A A A NA NA NA NA NA NA NA A A A A A A A A A A A A A A A A A A A A A NA NA NA NA NA	A A A A A A A A A A A A A A A A A A A A A A A A A A A A A A A A A A A A A A A A A A A A A A A A A A A A A A A A A A A A A A A A A A A A A A A A A A A A A A A A A A A A A A A A NA A A A A A A A A A A A A A A A A A A A A A A A A A A A A A A A A A A A A A A	A A A A A A A A A A A A A A A A A A A A A A A A A A A A A A A A A A A A A A A A A A A A A A A A A A A A A A A A A A A A A A A A A A A A A A A A A A A A A A A A A A A A A A A A A A A A A A A A A A A A A A A A A A A A A A A A A A A A A A A A A A A A A A A A A A A A A A A A A A A A A A A A A A A A A A A A A A A A A A A A A A A A A A A A A A A A A A A A A A A A A A A A A A A A A A A A A A A A A NA NA…	A A A A A A A A A A A A A A A A A A A A A A A A A A A A A A A A A A A A A A A A A A A A A A A A A A A A A A A A A A A A A A A A A A A A A A A A A A A A A A A A A A A A A A A A A A A A A A A A A A A A A A A A A A A A A A A A A A A A A A A A A A A A A A A A A A A A A A A A A A A A A A A A A A A A A A A A A A A A A A A A A A A A A A A A A A A A A A A A A A A A	A A A A A A A A A A A A A A A A A A A A A A A A A A A A A A A A A A A A A A A A A A A A A A A A A A A A A A A A A A A A A A A A A A A A A A A A A A A A A A A A A A A A A A A A A A A A A A A A A A A A A A A A A A A A A A A A A A A A A A A A A A A A A A A A A A A A A A A A A A A A A A A A A A A A A A A A A A A A A A A A A A A A A A A A A A A A A A A A A A A A A A A A A A A A A A A A A A A A A A A A…	A A A A A A A A A A A A A A A A A A A A A A A A A A A A A A A A A A A A A A A A A NA NA NA NA NA NA NA NA A A A A A A A A A A A A A A A A A A A A A A A A A A A A A A A A A A A A A A A A A A A A A A A A A A A A A A A A A A A A A A A A A A A A A A A A A A A A A A A A A A A A A A A A A A A A A A A A A A A A A A A A A A A A A A A A A A A A A A A A A A A A A A A A A A A A A A A A A A A A A	A A A A A A A A A A A A A A A A A A A A A A A A A A A A A A A A A A A A A A A A A A A A A A A A A A A A A A A A A A A A A A A A A A A A A A A A	A A A A A A A A A A A A A A A A A A A A A A A A A A A A A A A A A A A A A A A A A A A A A A A A A A A A A A A A A A A A A A A A A A A A A A NA NA NA NA NA NA NA NA NA NA NA NA NA NA NA H NA NA NA A NA A H H H A A A A A A A A A A A A A A A A A A A A A A A A A A A A A A A A A A NA NA NA NA NA NA A A A A A A A A A A A A A A A A A A A A A A A A A A A A A A A A A A A A A A A A A A A A NA NA NA NA NA N…	A A A A A A A A A A A A A A A A A A A A A A A A A A A A A A A A A A A A A A A A A A A A A A A A A A A A A A A A A A A A A A A A A A A A A A A A A A A A A A A A A A A A A A A A A A A A A A A A A A A A A A A A A A A A A A A A A A A A A A A A A A A A A A A A NA NA NA NA NA NA NA NA NA NA NA NA NA NA NA NA NA NA NA NA NA NA NA NA NA NA NA NA NA A A A A A A A A A A A A A A A A A A A A A A A A A A A A …	4	4.4	71.4
RIL-33-G	A A A A A A A A NA NA NA NA NA NA NA NA NA NA NA NA NA NA NA NA NA NA NA NA NA NA NA NA NA NA NA NA NA NA NA NA NA NA NA NA NA NA NA NA NA NA NA NA NA NA NA NA NA NA NA NA NA NA NA NA NA NA NA NA H H H H H H H H H H H H H H H H H H H H H H NA NA NA NA NA NA NA NA NA NA NA A A A A A A A A A A A A A A A A A A A A A A NA NA NA A A A A A A A A A A A A A A A A A A A A A A A A A A A A A A A A A A A A A…	A A A A A A A A A A A A A A A A A A A A A A A A A A A A A A A A A A A A A A A A A A A A A A A A A A A A A A A A A A A A A A A A A A A A A A A A A A A A A A A A A A A A A A A A A A A A A A A A A A A A A A A A A A A A A A A A A A A A A A A A A A A A A A A A A A A A A A A A A A A A A A A A A A A A A A A A A A A A A A A A A A A A A A A A A A A A A A A A A A A A A A A A A A A A A	A A A A A A A A A A A A A A A A A A A A A A A A A A A A A A A A A A A A A A A A A A A A A A A A A A A A A A A A A A A A A A A A A A A A A A A A A A A A A A A A A NA NA NA NA NA NA NA NA A A H H H H H H H H H H H H H H H H H H H H H H H H H H H H H H H H H H H H H H H H H H H H H H H H H H H H H H H H H H H H H H H H H H H H H H H H H H H H H H H H H A A A A A A A A A A A A A A A A A A A A A A A A…	H H H H H H H H H H H H H H H H H H H H H H H H A A A A A A A A A A A A A A A A A A A A A A A A A A A A A A A A A A A A A A A A A A A A A A A A A A A A A A A A A A A A A A A A A A A A A A A A A A A A A A A A A A A A H H H H H H H H H H H H A A A A A H H H H H H H H H H H H H H H H H H H H H H H H H H H H H H H H H H H H H H H H H H H H H H H H H H H	H H H H A A A A A A A A A A A A A A A A A A A A A A A A A A A A A A A A A A A A A A A A A A A A A A A A A A A A A A A A H H H H H H H H H H H H H H H H H H H H A A A H H H H H H A A A A A A A A A A A A A A A A A A A A A A A A A A A A A A A A A A A A A A	A A A A A A A A A A A A A A A A A A A A A A A A A A A A A A A A A A A A A A A A A A A A A A A A A A A A A A A A A A A A A A A A A A A A A A A A A A A A A A A A A A A A A A A A A A A A A A A A A A A A A A A A A A A A A A A A A A A A A A A A A A A A A A A A A A A A A A A A A A A A A A A A A A A A A H H H H H H H H H H H H H H H H H H H H H H H H H H H H H H H H H H H H H H H H H H H H H H H H H H A…	H H H H H H H H H H H H H H H H H H H H H H H H H H H H H H H H H H H H H H H H H H H H H H H H H H H H H H H H H H H H H H H H H H H H A A A A A A A A A A A A A A A A A A A A A A A A A A A A A A A A A A A A A A A A A A A A A A H H H H H H H H H H H H H H H H H H H H H H H H H H H H H H H H H H H H H H H H H H H H H H H H H H H H H H H H H H H H H H H H H A	H H H H H H H H H H H H H H H H H H H H H H H H H H H H H H H H H H H H H H H H H H H H H H H H H H H H H H H H H H A A A A A A A A A A A A A A A A A A A A A A A A A A A A A A A A A A A A A A A A A A A A A A A A A A A A A A A A A A A A A A A A A A A A A A A A A A A A A A A A A A A A A A A A A A A A A A A A A A A A A A A A A A A A A A A A A A A A A A A A A A A A A A A A H H H H H H H H H H H H H H…	A A A A A A A NA NA NA NA NA NA NA NA A A A A A A A A A A A A A A A A A A A A A A A A A A A A A A A A A A A A A A A A A A A A A A A A A A A A A A A A A A A A A A A A A A A A A A A A A A A A A A A A A A A A A A A A A A A A A A A A A A A A A A A A A A A A A A H H H H H H H H H H H H H H H H H H H H H H H H H H H H H H A A A A A A A A A A A A A H H H H H H H H H H A A A A A A A A A A A A	A A A A A A A A A A A A A A A A A A A A A A A A A A H H H H H H H A A A A A A A A A A A A A A A A A A A A A A A A A A A A A A A A A A A A A A A	H H H H H H H H H H H A A A A A A A A A A A A A A A A A A A A A A A A A A A A A A A A A A A A A A A A A A A A A A A A A A A A A A A A A A A A A A A A A A A A A A A A A A A A A A A A A A A A A A A A A A A A A A H H H H H H H H H H H H H H H H H H H H H H H H H H H H H H H H H H H H H H H H H H H H H H H H A A A A A A H H H H H H H H H H H H H H H H H H H H H H H H H H H H H H H H H H H H H H H H H…	H H H H H H H H H H H H H H H A A A A A A A A A A A A A A A A A A A A A A A A A A A A A A A A A A A A A A A A A A A A A A A A A A A A A A A A A A A A A A A A A A A A A A A A A NA NA NA NA NA NA A A A A A A A A A A A A H H H H H H H H H H H H H H H H H H H H H H H H H H H H H H H H H H H H H H H H H H H H H H H H H H H H H H H H H H H H H H H H H H H H H H H H H H H H H H H H H H H H H H H H H H H…	1	0.4	14.3
RIL-33-R	H H H H H H H H H H H H H H H H H H H H H H H H H H A A A A A A A A A A A A A A A A A NA NA NA NA NA NA NA NA NA NA NA NA NA NA NA NA NA NA NA NA NA NA NA NA NA H H H H H H H H H H H H H H H H H H H H H H H H A A A A A A A A A A A A A A A A A A A A A A A A A A A A A A A A A A A A A A A A A A A A A A A A A A A A A A A A A A A A A A A A A A A A A A A A A A A A A A A A A A A A A A A A A A A A A A A …	A A A A A A A A A A A A A A A A A A A A A A A A A A A A A A A A A A A A A A A A A A A A A A A A A A A A A A A A A A A A A A A A A A A A A A A A A A A A A A A A A A A A A A A A A A A A A A A A A A A A A A A A A A A A A A A A A A A A A A A A A A A A A A A A A A A A A A A A A A A A A A A A A A A A A A A A A A A A A A A A A A A A A A A A A A A A A A A A A A A A A A A A A A A A A	H H H H H H H H H H H H H H H H H H H H H H H H NA NA NA NA NA NA NA NA NA NA NA NA NA NA NA NA NA NA NA NA NA NA NA NA NA NA NA NA NA NA NA NA NA NA NA NA NA NA NA NA NA NA NA NA NA NA NA NA NA NA NA NA NA NA NA NA NA NA NA NA NA NA A A A A A H H H H H H H H H H H H H H H H H H H H H H H H H H H H H H H H H H H H H H H H H H H H H H H H H H H H H H H H H H H H H H H H H H H H H H H H H H H H H H…	H H H H H H H H H H H H H H H H H H H H H H H H A A A A A A A A A A A A A A A A A A A A A A A A A A A A A A A A A A A A A A A A A A A A A A A A A A A A A A A A A A A A A A A A A A A A A A A A A A A A A A A A A A A A H H H H H H H H H H H H A A A A H H H H H H H H H H H H H H H H H H H H H H H H H H H H H H H H H H H H H H H H H H H H H H H H H H H H	H H H H A A A A A A A A A A A A A A A A A A A A A A A A A A A A A A A A A A A A A A A A A A A A A A A A A A A A A A A A H H H H H H H H H H H H H H H H H H H H A H H H H H H H H A A A A A A A A A A A A A A A A A A A A A A A A A A A A A A A A A A A A A A	A A A A A A A A A A A A A A A A A A A A A A A A A A A A A A A A A A A A A A A A A A A A A A A A A A A A A A A A A A A A A A A A A A A A A A A A A A A A A A A A A A A A A A A A A A A A A A A A A A A A A A A A A A A A A A A A A A A A A A A A A A A A A A A A A A A A A A A A A A A A A A A A A A A A A H H H H H H H H H H H H H H H H H H H H H H H H H H H H H H H H H H H H H H H H H H H H H H H H H H A…	H H H H H H H H H H H H H H H H H H H H H H H H H H H H H H H H H H H H H H H H H H H H H H H H H H H H H H H H H H H H H H H H H H H H H NA NA NA NA NA NA NA NA NA NA NA NA NA NA NA NA NA NA NA NA NA NA NA A A A A A A A A A A A A A A A A A A A A A A H H H H H H H H H H H H H H H H H H H H H H H H H H H H H H H H H H H H H H H H H H H H H H H H H H H H H H H H H H H H H H H H H A	H H H H H H H H H H H H H H H H H H H H H H H H H H H H H H H H H H H H H H H H H H H H H H H H H H H H H H H H H H H A A A A A A A A A A A A A A A A A A A A A A A A A A A A A A A A A A A A A A A A A A A A A A A A A A A A A A A A A A A A A A A A A A A A A A A A A A A A A A A A A A A A A A A A A A A A A A A A A A A A A A A A A A A A NA NA NA NA NA NA NA NA NA NA NA NA NA NA NA NA NA NA NA H H H H …	A A A A A A A A A A A A A A A A A A A A A A A A A A A A A A A A A A A A A A A A A A A A A A A A A A A A A A A A A A A A A A A A A A A A A A A A A A A A A A A A A A A A A A A A A A A A A A A A A A A A A A A A A A A A A A A A A A A A A A A A A A A A A H H H H H H H H H H H H H H H H H H H H H H H H H H H H H H A A A A A A A A A A A H H H H H H H H H H H H A A A A A A A A A A A A	A A A A A A A A A A A A A A A A A A A A A A A A A A A NA NA NA NA NA NA NA NA NA NA NA A A A A A A A A A A A A A A A A A A A A A A A A A A A A A A A A A A	H H H H H H H H H H H A A A A A A A A A A A A A A A A A A A A A A A A A A A A A A A A A A A A A A A A A A A A A A A A A A A A A A A A A A A A A A A A A A A A A A A A A A A A A A A A A A A A A A A A A A A A A A H H H H H H H H H H H H H H H H H H H H H H H H H H H H H H H H H H H H H H H H H H H H H H H H A A A A A H H H H H H H H H H H H H H H H H H H H H H H H H H H H H H H H H H H H H H H H H H…	H H H H H H H H H H H H H A A A A A A A A A A A A A A A A A A A A A A A A A A A A A A A A A A A A A A A A A A A A A A A A A A A A A A A A A A A A A A A A A A A A NA NA NA NA NA NA NA NA NA NA NA A A A A A A A A A A A A A A A H H H H H H H H H H H H H H H H H H H H H H H H H H H H H H H H H H H H H H H H H H H H H H H H H H H H H H H H H H H H H H H H H H H H H H H H H H H H H H H H H H H H H H H …	1	0.7	20
RIL-34-G	A A A A A A A A A A A A A A A A A A A A A A A A A A A A A A A A A A A A A A A A A A A A A A A A A A A A A A A A A A NA NA NA NA NA NA NA NA NA NA NA NA NA NA NA NA NA A A A A A A A A A A A A A A A A A A A A A A A A NA NA NA NA NA NA NA NA NA NA NA NA NA NA NA NA NA NA NA NA NA NA NA NA A A A A A A A A A A A A A A A A A A A A A A A A A A A A A A A A A A A A A A A A A A A A A A A A A A A A A A A A …	A A A A A A A A A A A A A A A A A A A A A A A A A A A A A A A A A A A A A A A A A A A A A A A A A A A A A A A A A A A A A A A A A A A A A A A A A A A A A A A A A A A A A A A A A A A A A A A A A A A A A A A A A A A A A A A A A A A A A A A A A A A A A A A A A A A A A A A A A A A A A A A A A A A A A A A A A A A A A A A A A A A A A A A A A A A A A A A A A A H H H H H H H H H H H	A A A A A A A A A A A A A A A A A A A A A A A A H H H H H H H H H H H H H H H H H H H H H H H H H H H H H H H H H H H H H H H H H H H H H H H H H H H H H H H H H H H H H H H H H H H H H H H H H H H H H H H H H H H H H H H H H H H H H H H H H H H H H H H H H H H H H H H H H H H H H H H H H H H H H H H H H H H H H H H H H H H NA NA NA NA NA NA NA NA NA NA NA NA NA NA NA NA NA NA NA NA NA NA NA NA N…	A A A A A A A A A A A A A A A A A A A A A A A A A A A A A A A A A A A A A A A A A A A A A A A A A A A A A A A A A A A A A A A A A A A A A A A A A A A A A A A A A A A A A A A A A A A A A A A A A A A A A A A A A A A A A A A A A A A A A A A A A A NA NA NA NA NA NA NA NA NA NA NA NA NA NA NA NA NA NA NA NA NA NA NA NA NA NA NA NA NA NA NA NA NA NA NA NA NA NA NA NA NA NA NA NA NA NA NA NA NA NA NA NA…	A A A A NA A A A A A A A A A A A A A A A A A A A A A A A A A A A A A A A A A A A A A A A A H H H H H H H H H H H H H H H H H H H H H H H H H H H H H H H H H H H H H H H H H H H H A A A A A A A A A A A A A A A A A A A A A A A A A A A A A A A A A A A A A A	NA NA NA NA H H H H H H H H H H H H H H H H H H H H H H H H H H H H H H H H H H H H H H H H H H H H H A A A A H H H H H H H H H H H H H H H H H H H H H H H H H H H H H H H H H H H H H H H H H H H H H H H H H H H H H H H H H H H H H H H H H H H H H H H H H H A A A A A A A A A A A A A A A A A A A A A A A A A A A A A A A A A H H H H H H H H H H H H H H H H H H H H H H H H H H H H H H H H H H H H H H…	A A A A A A A A A A A A A A A A A A A A A A A A A A A A A A A A A A A A A NA NA NA NA NA NA NA NA NA NA NA NA NA NA NA NA NA NA NA NA NA NA NA NA NA NA NA NA NA NA NA NA NA NA NA NA NA NA NA NA NA NA NA NA NA NA A A A A A A A A A A A A A A A A A A A A A A A A A A A A A A A A A A NA NA NA H H H H H H H NA NA NA NA NA H H H H H H H H H H H H H H H H H H H H H H H H H H H H H H H H H H H H H H H H H…	H H H H H H H H H H H H H H H H H H NA NA NA NA NA NA NA NA NA NA NA NA NA NA NA NA NA NA A A A A A A A A A A A A A A A A A A A A A A A A A A A A A A A A A A A A A A A A A A A A A A A A A A A A A A A A A A A A A A A A A A A A A A A A A A A A A A A A A A A A A A A A A A A A A A A A A A A A A A A A A A A A A A A A A A A A A A A A A A A A A A A A A A A A A A A A A A A A A A A A A A A A A A A A A A A…	A A A A A A A A A A A A A A A A A A A A A A A A A A A A A A A A A A A NA NA NA NA NA NA NA NA NA NA NA NA NA NA NA NA NA NA NA NA NA NA NA NA NA NA NA NA NA NA NA NA NA NA NA NA NA NA NA NA NA NA NA NA NA NA NA NA NA NA NA NA NA NA NA NA NA NA NA NA NA NA NA NA NA NA NA NA NA NA NA NA NA NA NA NA NA NA NA NA NA NA NA NA NA NA NA NA NA NA NA A A A A A A A A A A A A A A A A A A A A A A A A A A A A …	NA NA NA NA NA NA NA A A A A A A A A A A A A A A A A A A A A NA NA NA NA NA NA A A A A A A A A A A A A A A A A A A A A A A A A A A A A A A A A A A A A A A A	A A A A A A A A A A A A A A A A A A A A A A A A A A A A A A A A A A A A A A A A A A A A A A A A A A A A A A A A A A A A A A A A A A A A A A A A A A A A A A A NA NA NA NA NA A A A A A A A A A A A A A A A A A A A A A A A A A A A A A A H H H H H H NA NA NA NA NA NA NA NA NA NA NA NA NA NA NA NA NA NA NA NA NA NA NA NA NA NA NA NA NA NA NA NA NA NA NA NA NA NA NA NA NA NA NA NA NA NA NA NA NA NA NA N…	A A A A A A A A A A A A A A A A A A A A A A A A A A A A A A A A A A A A A A A A A A A A A A A A A A A A A A A A A A A A A A A A A A A A A A A H H H H H H A A A A A A A A A A A A A A A A A A A H H H H H H H H H H H H H H H H H H A A A A A A A A A A A A A A A A NA NA NA NA NA NA NA NA NA NA NA NA NA NA NA NA NA NA NA NA NA NA NA NA NA NA NA NA NA NA NA NA NA NA NA NA NA NA NA NA NA NA NA NA NA H H …	1	0.7	57.1
RIL-35-G	A A A A A A A A A A A A A A A A A A A A A A A A A A A A A A A A A A A A A A H H H H H H H H H H H H H H H H H H H H H H H H H H H H H H H H H H H H H H H H H H H H H H H H H H H H H H H H H H H H H H H H H H H H H H H H H H H H H H NA NA NA NA NA NA H H H H H H H H A A A A A A A A A A A A A A A A A A NA NA NA H H H H H H H H NA NA NA NA NA NA NA NA NA NA NA NA NA NA NA NA NA NA NA NA NA NA NA NA …	NA NA NA NA NA NA NA NA NA NA NA NA NA NA NA NA NA NA NA NA NA NA NA NA NA NA NA NA A A A A A A A A A A A A A A A A A A A A A A A A A A A A A A A A A A A A A A A A A A A A A A A A A A A A A A A A A A A A A A A A A A A A A A A A A A A A A A A A A A A A A A A A A A A A A A A A A A A A A A A A A A A A A A A A A A A A A A A A A A A A A A A A A A A A A H H H H H H H H H H H H H H H H H H H H H H H H H…	A A A A A A A A A A A A A NA NA NA NA NA NA NA A A A A A A A A A A A A A A A A A H H H H H H H H H H H H H H H H H H H H H H H H H H H H H H H H H H H H H H H H H H H H H H H H H H H H H H H H H H H A A A A A A A A A H H H H H H H H H H H H H H H H H H H H H H H H H H H H H H H H H H H H H H H H H H H H H H H H H H H H H H H H H H H H H H H H H H H H H H H H H H H H H H H H H H H H H H H H H H H …	A A A A A A A A A A A A A A A A A A A A A A A A A A A A A A A A A A A A A A A A A A A A A A A A A A A A A A A A A A A A A A A A A A A A A A A A A A A A A A A A A A A A A A A A A A A A A A A A A A A H H H H H H H H H A A A A A A A A A A A A A A A A A A A A A A A H H H H H H H H H H H A A A A A A A A A A A A A A A A A A A A A A A A A A A A A A A A A A	A A A A H A A A A A A A A A A A A A A A A A A A A A A A A A A A A A A A A A A A A A A A A A A A A A A A A A A A H H H H H H H H H H H H H H H H H H H H H H H H H H H H H H H H H A A A A A A A A A A A A A A A A A A A A A A A A A A A A A A A A A A A A A A	H H H H H H H H H H H H H H H H H H H H H H H H H H H H H H H H H H H H H H H H H H H H H H H H H NA NA NA NA NA NA NA NA NA NA NA NA NA NA NA NA NA NA NA NA NA NA NA NA NA NA NA NA H H H H H H H H H H H H H H H H H H H H H H H H H H H H H H H H H H H H H H H H H H H H H H H H H H A A A A A A A A A A A A A A A A A A A A A A A A A A A A A A A A A H H H H H H H H H H H H H H H H H H H H H H H H H H…	H H H H H H H H H H H H H H H H H H H H H H H H H H H H H H H H H H H H H H H H H H H H H H H H H H H H H H H H H H H H H H H H H H H H H H H H H H H H H H H H H H H H H H H H H H H A A A A A A A A A A A A A A A A A A A A A A A A A A NA NA NA NA NA NA NA NA NA NA NA NA NA NA NA H H H H H H H H H H H H H H H H H H H H H H H H H H H H H H H H H H H H H H H H H H H H H H H H	A A A A A A A A A A A A A A A A A A A A A A A A A A A A A A A A A A A A A A A A A A A A A A A A A A A A A A A A A A A A A A A A A A A A A A A A A A A A A A A A A A A A A A A A A A A A A A A A A A A A A A A A A A A A A A A A A A A A A A A A A A A A A A A A A A A A A A A A A A A A A A A A A A A A A A A A A A A A A A A A A A A A A A A A A A A A A A A A A A A A A A A A A A H H H H H H H H H H H H H H…	H H H H H H H H H H H H H H H H H H H H H H H H H H H H H H H H H H H H H H H H H H H H H H H H H H H H H H H H H H H H H H H H H H H H H H H H H H H H H H H H H H H H H H H H H H H H H H H H H H H H H H H H H H H H H H H H H H H H H H H H H H H H H H NA NA NA NA NA A A A A A A A A A A A A A A A A A A A A A A A A A A A A A A A A A A A A A A A A A A A A A A A A A A A A A A A A A A A	NA NA NA A A A A A A A A A A A A A A A A A A A A A A A A A A A A A A A A A A A A A A A A A A A A A A A A A A A A A A A A A A A A H H H H H H A A A	A A A A A A A A A A A A A A A A A A A A A A A A A A A A A A A A A A A A A A A A A A A A A A A A A A A A A A A A A A A A A A A A A NA NA NA NA NA NA NA NA NA NA NA NA NA NA NA NA NA NA NA NA NA NA NA NA NA NA NA NA NA NA NA NA NA NA NA NA NA NA NA NA NA NA NA H H H H H H H H H H H NA NA NA NA NA NA NA NA NA NA NA NA NA NA NA NA NA NA NA NA NA NA NA NA NA NA NA NA NA NA A A A A A A A A A A A A A A …	A A A A A A A A A A A A A A A A A A A A A A A A A A A A A A A A A A A A A A A A A A A A A A A A NA NA NA NA NA NA NA NA NA NA NA NA NA NA NA NA NA NA NA NA NA NA A A A A A A A A A A A A A A A A A A A A A A A A NA NA NA NA NA NA NA NA NA NA NA NA NA NA NA NA NA A A A A A A A NA NA NA NA NA A A A A A A A A A A A A A A A A A A A A A A A A A A A A A A A A A A A A A A A A A A A A A A A A A A A A A H H…	1	0.7	14.3
RIL-35-R	A A A A A A A A A A A A A A A A A A A A A A A A A A A A A A A A A A A A H H H H H H H H H H H H H H H H H H H H H H H H H H H H H H H H H H H H H H H H H H H H H H H H H H H H H H H H H H H H H H H H H H H H H H H H H H H H H H H H H H H H H H H H H H H H H H H A A A A A A A A A A A A H H H H H H H H H H H H H H H H H H H H H H H H H H H H H H H H H H H H H H H H H H H H H H H H H H H H H H H H H…	NA NA NA NA NA NA NA NA NA NA NA NA NA NA NA NA NA NA NA NA NA NA NA NA NA NA NA NA A A A A A A A A A A A A A A A A A A A A A A A A A A A A A A A A A A A A A A A A A A A A A A A A A A A A A A A A A A A A A A A A A A A A A A A A A A A A A A A A A A A A A A A A A A A A A A A A A A A A A A A A A A A A A A A A A A A A A A A A A A A A A A A A A A A A A H H H H H H H H H H H H H H H H H H H H H H H H H…	A A A A A A A A A A A A A H H H H H H H H H H A A A A A A A A A A A A A H H H H H H H H H H H H H H H H H H H H H H H H H H H H H H H H H H H H H H H H H H H H H H H H H H H H H H H H H H H H A A A A A A A A A H H H H H H H H H H H H H H H H H H H H H H H H H H H H H H H H H H H H H H H H H H H H H H H H H H H H H H H H H H H H H H H H H H H H H H H H H H H H H H H H H H H H H H H H H H H A A A A…	A A A A A A A A A A A A A A A A A A A A A A A A A A A A A A A A A A A A A A A A A A A A A A A A A A A A A A A A A A A A A A A A A A A A A A A A A A A A A A A A A A A A A A A A A A A A A A A A H H H H H H H H H H H H A A A A A A A A A A A A A A A A A A A A A A A A H H H H H H H H H A A A A A A A A A A A A A A A A A A A A A A A A A A A A A A A A A A A	A A A A H A A A A A A A A A A A A A A A A A A A A A A A A A A A A A A A A A A A A A A A A A A A A A A A A A A A H H H H H H H H H H H H H H H H H H H H H H H H H H H H H H H H H A A A A A A A A A A A A A A A A A A A A A A A A A A A A A A A A A A A A A A	H H H H H H H H H H H H H H H H H H H H H H H H H H H H H H H H H H H H H H H H H H H H H H H H H A A A A A A A A A A A A A A A A A A A A A A A A A A A A H H H H H H H H H H H H H H H H H H H H H H H H H H H H H H H H H H H H H H H H H H H H H H H H H H A A A A A A A A A A A A A A A A A A A A A A A A A A A A A A A A A H H H H H H H H H H H H H H H H H H H H H H H H H H H H H H H H H H H H H H H H…	H H H H H H H H H H H H H H H H H H H H H H H H H H H H H H H H H H H H H H H H H H H H H H H H H H H H H H H H H H H H H H H H H H H H H H H H H H H H H H H H H H H H H H H H H H H A A A A A A A A A A A A A A A A A A A A A A A A A A A A A A A A A A A A A A A A A H H H H H H H H H H H H H H H H H H H H H H H H H H H H H H H H H H H H H H H H H H H H H H H H	A A A A A A A A A A A A A A A A A A A A A A A A A A A A A A A A A A A A A A A A A A A A A A A A A A A A A A A A A A A A A A A A A A A A A A A A A A A A A A A A A A A A A A A A A A A A A A A A A A A A A A A A A A A A A A A A A A A A A A A A A A A A A A A A A A A A A A A A A A A A A A A A A A A A A A A A A A A A A A A A A A A A A A A A A A A A A A A A A A A A A A A A A A H H H H H H H H H H H H H H…	H H H H H H H H H H H H H H H H H H H H H H H H H H H H H H H H H H H H H H H H H H H H H H H H H H H H H H H H H H H H H H H H H H H H H H H H H H H H H H H H H H H H H H H H H H H H H H H H H H H H H H H H H H H H H H H H H H H H H H H H H H H H H H H H H H H A A A A A A A A A A A A A A A A A A A A A A A A A A A A A A A A A A A A A A A A A A A A A A A A A A A A A A A A A A A	NA NA NA NA NA NA NA A A A A A A A A A A A A A A A A A A A A A A A A A A A A A A A A A A A A A A A A A A A A A A A A A A A A A A A A H H H H H H A A A	A A A A A A A A A A A A A A A A A A A A A A A A A A A A A A A A A A A A A A A A A A A A A A A A A A A A A A A A A A A H H H H H H H H H H H H H H H H H H H H H H H H H H H H H H H H H H H H H H H H H H H H H H H H H H H H H H H H H H H NA NA NA NA NA NA NA NA NA NA NA NA NA NA NA NA NA NA NA NA NA NA NA NA NA NA NA NA NA NA NA A A A A A A A A A A A A A A A A A A A A A A A A A A A A A A A A A A A …	A A A A A A A A A A A A A A A A A A A A A A A A A A A A A A A A A A A A A A A A A A A A A A A A H H H H H H H H H H H H H H H H H H H H H H H H H H H H H H H H H H H H H H H H H H H H H H H H H H H H H H H H H H H H H H H H H H A A A A A A A A A A A A A A A A A A A A A A A A A A A A A A A A A A A A A A A A A A A A A A A A A A A A A A A A A A A A A A A NA NA NA NA NA NA NA NA NA NA H H H H H H H H…	3	4.9	40
RIL-36-G	H H H H H H H H H H H H H H H H H A A A A A A A A A A A A A A A A A A A A A A A A A A A A A A A A A A A A A A A A A A A A A A A A A A A A A A A A A A A A A NA NA NA NA NA NA A A A A A A A A A A A A A A A A A A A A A A A A A A A A A A A A A A A A A A A A A A A A A A A A A A A A A A A A A A A A A A A A A A A A A A A A A A A A A A A A A A A A A A A A A A A A A A A A A A A A A A A A A A A A A A A A A…	A A A A A A A A A A A A A A A A A A A A A A A A A A A A A A A A A A A A A A A A A A A A A A A A A A A A A A A A A A A A A A A A A A A A A A A A A A A A A A A A A A A H H H H H H H H H H H H H A A A A A A A A A A A A A A A A A A A A A A A A A A A A A A A A A A A A A A A A A A H H H H H H H H H H H H H H H H H H H H H H H H H H H H H H H H H H H H H H H H H H H NA NA NA NA NA NA NA NA	A A A A A A A A A A A A A A H H H H A A A A A A H H A A A A A A A A A A A A A A A A A A A A A A A A A A A A A A A A A A A A A A A A A A A A H H H H H H H H H H H H H H H H H H H H H H H H H H H H H H A A A A A A A A A A A A A A A A A A A A NA NA NA NA NA NA NA A A A A A A A A A A A A A A A A A A A A A A A A A A A A A A A A A A A A A A A A A A A A A A A A A A A A A A A A A A A A A A A A A A A A A …	A A A A A A A A A A A A A A A A A A A A A A A A A A A A A A A A A A A A A A A H H H H H H H H H H H H H H H H H H H H H H H H H H H H H A A A A A A A A A A A A A A A A A A A A A A A A A A A A A A NA NA NA NA NA NA NA NA NA A A A A A A A A A A A A A A A A A A A A A A A A A A A A A A A A A A A A NA NA NA NA NA NA NA A A A A A A A A A A A A A A A A A A A A A NA NA NA NA NA	A A A A A A A A A A A A A A A A A A A A NA NA NA NA NA NA NA NA NA NA NA NA NA NA NA NA NA NA NA NA NA NA NA NA NA NA NA NA NA NA H H H H H H H H H H H H H H A A A A A A A A A A A A A A A A A A A A A A A A A A A A A H H H H H H H H H H H H H H H H H H H H H H H H H H H H H H H H H H	H H H H H H H H H H H H H H H H H H A A A A A A A A A A A A A A A A A A A A A A A A A A A A A A A A A A A A A A A A A A A A A A A A A A A A A A A A A A A A A A A H H H H H H H H H H H H H H H H H H H H H H H H H H H H H H H H H A A A A A A A A A A A A A A A A A A A H H H H H H H H H H H H H H H H H H H H H H H H H H H H H H H H H H H H H H H H H H H H H H H H H H H H H H H H H H H H H H H H H H H…	A A A A A A A A A A A A A A A A A A A A A A A A A A A A A A A A A A A A A A A A A A A A A A A A A A A A A A A A A A A A A A A A A A A A A A A A A A A A A A A A A A A A A A A A A A A A A A A A A A A A A A A A A A A A A A A A A A A A A A A A A A A A A A A A A A A A A A A A A A A A A A A A A A A A A A A A A A A A A A A A A A A A A A A A A A A A A A A A A A A A	A A A A A A A A A A A A A A A A A A A A A A A A A A A A A A A A A H H H H H H H H H H H H H H H H H H H A A A A A A A A A A A A A A A A A A A A A A A A A A A A A A A H H H H H H H H H H H H H H H H H H H H H H H H H H H H H H H H H H H H H H H H H H H H H H H H H H H H H H H H H H H H H H H H H H H H H H H H H H H H H H H H H H H H H H H H H H H H H H H H H H H H A A A A A A A A A A A A A A A A A…	H H H H H H H H H H H H H H H H H H H H H H H H H H H A A A A A A A A A A A A A A A A A A A A A A H H H H H H H H H H H H H H H H H H H H H H H H H H H H H H H H H H H H H H H H H H H H H H H H H H H H H H H H H H H H H H H H H H H H H H H H H H H H H H H H H A A A A A A A A A A A A A A A A A A A A A A A A A A A A A A A A A A A A A A A A A A A A A A A H H H H H H H H H H H H H	A A A A A A A A A A A A A A A A A A A A A A A A A A A A A A A A A A A A A A A A A A A A A A A A A A A A A A A A A A A A A A A A A A A A A A A A	H H H H H H H H H H H H H H H H H H H H H H H H H H H A A A A A A A A A A A A A A A A A A A A A A A A A A A A A A A A A A A A A A A A A A A A A A A A A A A A A A A A A A A A A A A A A A A A A A A A A A A A A A A A A A A A A A A A A A A A A A A A A A A A A A A A A A A A A A A A A A A A A A A A A H H H H H H H H H H H H H H A A A A A A A A A A A A A A A A A A A A A A A A A A A A A A A A A A A A A A…	A A A A A A A A A A A A A A A A A A A A A A A A A A A A A A A A A A A A A A A A A A A A A A A A A A A A A A A A A A A A A A A A A A A A A A A A A A A A A A A A A A A A A A A A A A A A A A A A A A A A A A A A A A A A A A A A A A A A A A A A A A A A A A A A A A A A A A A A A A A A A A A A A A A A A A A A A A A A A A A A A A A A A A A A A A A A A A A A A A A A A A A A A A A A A A A A A A A A A A A A…	2	1.6	57.1
RIL-36-R	H H H H H H H H H H H H H H H H H A A A A A A A A A A A A A A A A A A A A A A A A A A A A A A A A A A A A A A A A A A A A A A A A A A A A A A A A A A A A A NA NA NA NA NA NA A A A A A A A A A A A A A A A A A A A A A A A A A A A A A A A A A A A A A A A A A A A A A A A A A A A A A A A A A A A A A A A A A A A A A A A A A A A A A A A A A A A A A A A A A A A A A A A A A A A A A A A A A A A A A A A A A…	A A A A A A A A A A A A A A A A A A A A A A A A A A A A A A A A A A A A A A A A A A A A A A A A A A A A A A A A A A A A A A A A A A A A A A A A A A A A A A A A A A A H H H H H H H H H H H H H A A A A A A A A A A A A A A A A A A A A A A A A A A A A A A A A A A A A A A A A A A H H H H H H H H H H H H H H H H H H H H H H H H H H H H H H H H H H H H H H H H H H A A A A H H H H H	A A A A A A A A A A A A A A H H H H H A A A A A H H A A A A A A A A A A A A A A A A A A A A A A A A A A A A A A A A A A A A A A A A A A A A H H H H H H H H H H H H H H H H H H H H H H H H H H H H H H A A A A A A A A A A A A A A A A A A A A NA NA NA NA NA NA NA A A A A A A A A A A A A A A A A A A A A A A A A A A A A A A A A A A A A A A A A A A A A A A A A A A A A A A A A A A A A A A A A A A A A A …	A A A A A A A A A A A A A A A A A A A A A A A A A A A A A A A A A A A A A A A A H H H H H H H H H H H H H H H H H H H H H H H H H H H H A A A A A A A A A A A A A A A A A A A A A A A A A A A A A A NA NA NA NA NA NA NA NA A A A A A A A A A A A A A A A A A A A A A A A A A A A A A A A A A A NA NA NA NA NA A A A A A A A A A A A A A A A A A A A A A A A A A A A NA NA NA NA	A A A A A A A H H H H H H H H H H A A A H H H H H H H H H H H H H A A A A A A A A A A A A A A A A A H H H H H H H H H H H H H H H H H H H H H H H H H H H H H H H H H H H H H H H A A A A A A H H H H H H H H H H H H H H H H H H H H H H H H H H H H H H H H	H H H H H H H H H H H H H H H H H H A A A A A A A A A A A A A A A A A A A A A A A A A A A A A A A A A A A A A A A A A A A A A A A A A A A A A A A A A A A A A A A H H H H H H H H H H H H H H H H H H H H H H H H H H H H H H H H H A A A A A A A A A A A A A A A A A A A H H H H H H H H H H H H H H H H H H H H H H H H H H H H H H H H H H H H H H H H H H H H H H H H H H H H H H H H H H H H H H H H H H H…	A A A A A A A A A A A A A A A A A A A A A A A A A A A A A A A A A A A A A A A A A A A A A A A A A A A A A A A A A A A A A A A A A A A A A A A A A A A A A A A A A A A A A A A A A A A A A A A A A A A A A A A A A A A A A A A A A A A A A A A A A A A A A A A A A A A A A A A A A A A A A A A A A A A A A A A A A A A A A A A A A A A A A A A A A A A A A A A A A A A A	A A A A A A A A A A A A A A A A A A A A A A A A A A A A A A A A H H H H H H H H H H H H H H H H H H H H H A A A A A A A A A A A A A A A A A A A A A A A A A A A A A A H H H H H H H H H H H H H H H H H H H H H H H H H H H H H H H H H H H H H H H H H H H H H H H H H H H H H H H H H H H H H H H H H H H H H H H H H H H H H H H H H H H H H H H H H H H H H H H H H H H A A A A A A A A A A A A A A A A A A…	H H H H H H H H H H H H H H H H H H H H H H H H H H H H A A A A A A A A A A A A A A A A A A A A A H H H H H H H H H H H H H H H H H H H H H H H H H H H H H H H H H H H H H H H H H H H H H H H H H H H H H H H H H H H H H H H H H H H H H H H H H H H H H H H H H A A A A A A A A A A A A A A A A A A A A A A A A A A A A A A A A A A A A A A A A A A A A A A A H H H H H H H H H H H H H	A A A A A A A A A A A A A A A A A A A A A A A A A A A A A A A A A A A A A A A A A A A A A A A A A A A A A A A A A A A A A A A A A A A A A A A A	H H H H H H H H H H H H H H H H H H H H H H H H H H H H A A A A A A A A A A A A A A A A A A A A A A A A A A A A A A A A A A A A A A A A A A A A A A A A A A A A A A A A A A A A A A A A A A A A A A A A A A A A A A A A A A A A A A A A A A A A A A A A A A A A A A A A A A A A A A A A A A A A A A A A H H H H H H H H H H H H H H H A A A A A A A A A A A A A A A A A A A A A A A A A A A A A A A A A A A A A…	A A A A A A A A A A A A A A A A A A A A A A A A A A A A A A A A A A A A A A A A A A A A A A A A A A A A A A A A A A A A A A A A A A A A A A A A A A A A A A A A A A A A A A A A A A A A A A A A A A A A A A A A A A A A A A A A A A A A A A A A A A A A A A A A A A A A A A A A A A A A A A A A A A A A A A A A A A A A A A A A A A A A A A A A A A A A A A A A A A A A A A A A A A A A A A A A A A A A A A A A…	.	.	.
RIL-39-G	H H H H H H H H H H H H H H H H H H H H H H H H H H H H H H H H H H H H H H H H H H H H H H H H H H H H H H H H H H H H H H H H H H H NA NA NA NA NA NA NA NA NA H H H H H H H H H H H H H H H H H H A A A A A A A A A A A A A A A A A A A A A A A A A A A A A A A A A A A A A A A A A A A A H H H H H H H H H H H H H H H H H A A A A A A A A A A A A A A A A A A A A A A A A A A A A A A A A A A A A A A A A …	A A A A A A A A A A A A A A A A A A A A A A A A A A A A A A A A A A A A A A A A A A A A A A A A A A A A A A A A A A A A A A A A A A A A A A A A A A A A A A A A A A A A A A A A A A A A A A A A A A A A A A A A A A A A A A A A A A A A A A A A A A A A A A A A A A A A A A A A A A A A A A A A A A A A A A A A A A A A A A A A A A A A A A A A A A A A A A A A A A A A A A A A A A A A A	A A A A A A A A A A A A A A A A A A A A A A A A A A A A A A A A H H H H H H H H H H H H H H H H H H H H H H H H H H H H H H H H H H H H H H H H H H H H H H H H H H H H H H H H H H H H H H H H H H A A A H H H H H H H H H H H H H H H H H H H H H H H H H H H H H H H A A A A A A A A A A A A A A A A A A A A A A A A A A A A A A A A A A A A A A A A A A A A A A A A A A A A A A A A A A A A A A A A A A A A…	A A A A A A A A A A A A A A A A A A A A A A A A A A H H H H H A A A A A A A A A A A A A A A A A A A A A A A A A A A A A A A A A A A A A A A A A A A A A A A A A A A A A A A A A A A A A A A A A A A A A A A A A A A A A A A A A A A A A A A A A A A A A A A A A A A A A A A A A A A A A A A A A A A A A A A A A A A A A A A A A A A A A A A A A A A A A A A A A	A A A A A A A A A A A A A A A A A A A A A A A A A A A A A A A A A A A A A A A A A A A A A A A A A A A A A A A A A A A A A A A A A A A A A A A A A A A A A A A A A A A A A A A A A A A A A A A A H H H H H H H H H H H H H H H H H H H H H H H H H H H H H H H	H H H H H H H H H H H H H H H H H H H H H NA NA NA NA NA NA NA NA NA NA NA NA NA NA NA NA NA NA NA NA NA NA NA A A A A A A A A A A A A A A A A A A A A A A A A A A A A A A A A A A A A A A A A A A A A A A A A A A A A A A A A A A A A A A A A A A A A A A A A A A A A A A A A A A A A A A A A A A A A A A A A A A A A A A A A A A A A A A A A A A A A A A A A A A A A A A A A A A A A A A A A A A A A A A A A …	H H H H H H H H H H H H H H H H H H H H H H H H H H H H H H H H H H H H H H H H H H H H H H H H H H H H H H H H H H H H H H H H H H H H H H H H H H H H H H H H H H H H H H H H H H H H H H H H H H H H H H H H H H H H H H H H H H H H H H H H H H H H H H H H H H H H H H H H H H H H H H H H H H H H H H A A A A A A A A A A A A A A A A A A A A A A A A A A A A A A	H H H H H H A A A A A A A A A A A A A A A A A A A A A A A A A A A A A A A A A A A A A A A A A A A A A A A A A A A A A A A A A A A A A A A A A A A A H H H H H H H H H H H H H H H H H H H H H H H H H H H H H H H H H H H H H H H H H H H H H H H H H H H H H H H H H H H H H H H H H H H H H H H H H H H H H H H H H H H H H H H H H H H H H H H H H H H H H H H H H H H H H H H H H H H H H H H H H H H H H H…	H H H H H H H H H H H H H H H H H H H H H H H H H H H H H H H H H H H H H H H H H H H H H H H H H H H H H H H H H H H H H H H H H H H H A A A A A A A A A A A A A A A A A A A A A A A A A A A H H H H H H H H H H H H H H H H H H H H H H H H H H H H H H H H H H H H H H H H H H H H H H H H H H H H H H H H H H H H H H H A A A A A A A A A A A A A A A A A A A A A A A A A A A A A A A A	A A A A A A A A A A A A A A A A A A A A A A A A A A A A A A A A A A A A A A A A A A A A A A A A A A A A A A A A A A A A A A A A A A A A A A A A	A A A A A A A A A A A A A A A A A A A A A A A A A A A A A A A A A A A A A A A A A A A A A A A A A A A A A A A A A A A A A A A A A A A A A A A A A A A A A A A A A A A A A A A A A A A A A A A A A A A A A A A A A A A A A A A A A A A A A A A A A A A A A A A A A A A A A A A A A A A A A A A A A A A A A A A A A A A A A A A A A A A A A A A A A A A H H H H H H H H H H H H H H H H H H H H H H H H H H H H H…	A A A A A A A A A A A A A A A A A A A A A A A A A A A A A A A A A A A A A A A A A A A A A A A A A A A A A A A A A A A A A A A A A A A A A A A A A A A A A A A A A A A A A A A A A A A A A A A A A A A A A A A A A A A A A A A A A A A A A A A A A A A A A A A A A A A A A A A A A A A A H H H H H H H H H H H H H H H H H H H H H H H H H H H H H H H H H A A A A A A A A A A A A H H H H H H H H H H H H H H H…	1	0.6	28.6
RIL-39-R	H H H H H H H H H H H H H H H H H A A A A A A A A A A A A A A A A A A A A A A A A A A A A A A A A A A A A A A A A A A A A A A A A A A A A A A A A A A A A A NA NA NA NA NA NA A A A A A A A A A A A A A A A A A A A A A A A A A A A A A A A A A A A A A A A A A A A A A A A A A A A A A A A A A A A A A A A A A A A A A A A A A A A A A A A A A A A A A A A A A A A A A A A A A A A A A A A A A A A A A A A A A…	A A A A A A A A A A A A A A A A A A A A A A A A A A A A A A A A A A A A A A A A A A A A A A A A A A A A A A A A A A A A A A A A A A A A A A A A A A A A A A A A A A A H H H H H H H H H H H H H A A A A A A A A A A A A A A A A A A A A A A A A A A A A A A A A A A A A A A A A A A H H H H H H H H H H H H H H H H H H H H H H H H H H H H H H H H H H H H H H H H H H NA NA NA NA NA NA NA NA NA	A A A A A A A A A A A A A A H H H H A A A A A A H H A A A A A A A A A A A A A A A A A A A A A A A A A A A A A A A A A A A A A A A A A A A A H H H H H H H H H H H H H H H H H H H H H H H H H H H H H H A A A A A A A A A A A A A A A A A A A A NA NA NA NA NA NA NA A A A A A A A A A A A A A A A A A A A A A A A A A A A A A A A A A A A A A A A A A A A A A A A A A A A A A A A A A A A A A A A A A A A A A …	A A A A A A A A A A A A A A A A A A A A A A A A A A A A A A A A A A A A A A A A H H H H H H H H H H H H H H H H H H H H H H H H H H H H A A A A A A A A A A A A A A A A A A A A A A A A A A A A A A NA NA NA NA NA NA NA NA A A A A A A A A A A A A A A A A A A A A A A A A A A A A A A A A A NA NA NA NA NA NA NA NA NA NA NA A A A A A A A A A A A A A A A A A A A A A NA NA NA NA NA	A A A A A A A A A A A NA NA NA NA NA A A A A H H H H NA NA NA NA NA NA NA NA NA NA NA NA NA NA NA NA NA NA NA NA NA NA NA NA NA NA H H H H H H H H H H H H H H H H NA NA NA NA NA NA NA NA NA NA NA NA NA NA NA NA NA NA NA NA NA NA NA A A A A H H H H H H H H H H H H H H H H H H H H H H H H H H H H H H H H H H	H H H H H H H H H H H H H H H H H H A A A A A A A A A A A A A A A A A A A A A A A A A A A A A A A A A A A A A A A A A A A A A A A A A A A A A A A A A A A A A A A A H H H H H H H H H H H H H H H H H H H H H H H H H H H H H H H H A A A A A A A A A A A A A A A A A A A H H H H H H H H H H H H H H H H H H H H H H H H H H H H H H H H H H H H H H H H H H H H H H H H H H H H H H H H H H H H H H H H H H H…	A A A A A A A A A A A A A A A A A A A A A A A A A A A A A A A A A A A A A A A A A A A A A A A A A A A A A A A A A A A A A A A A A A A A A A A A A A A A A A A A A A A A A A A A A A A A A A A A A A A A A A A A A A A A A A A A A A A A A A A A A A A A A A A A A A A A A A A A A A A A A A A A A A A A A A A A A A A A A A A A A A A A A A A A A A A A A A A A A A A A	A A A A A A A A A A A A A A A A A A A A A A A A A A A A A A A A H H H H H H H H H H H H H H H H H H H H A A A A A A A A A A A A A A A A A A A A A A A A A A A A A A A H H H H H H H H H H H H H H H H H H H H H H H H H H H H H H H H H H H H H H H H H H H H H H H H H H H H H H H H H H H H H H H H H H H H H H H H H H H H H H H H H H H H H H H H H H H H H H H H H H H A A A A A A A A A A A A A A A A A A…	H H H H H H H H H H H H H H H H H H H H H H H H H H H A A A A A A A A A A A A A A A A A A A A A A H H H H H H H H H H H H H H H H H H H H H H H H H H H H H H H H H H H H H H H H H H H H H H H H H H H H H H H H H H H H H H H H H H H H H H H H H H H H H H H H H A A A A A A A A A A A A A A A A A A A A A A A A A A A A A A A A A A A A A A A A A A A A A A A H H H H H H H H H H H H H	A A A A A A A A A A A A A A A A A A A A A A A A A A A A A A A A A A A A A A A A A A A A A A A A A A A A A A A A A A A A A A A A A A A A A A A A	H H H H H H H H H H H H H H H H H H H H H H H H H H H A A A A A A A A A A A A A A A A A A A A A A A A A A A A A A A A A A A A A A A A A A A A A A A A A A A A A A A A A A A A A A A A A A A A A A A A A A A A A A A A A A A A A A A A A A A A A A A A A A A A A A A A A A A A A A A A A A A A A A A A A H H H H H H H H H H H H H H A A A A A A A A A A A A A A A A A A A A A A A A A A A A A A A A A A A A A A…	A A A A A A A A A A A A A A A A A A A A A A A A A A A A A A A A A A A A A A A A A A A A A A A A A A A A A A A A A A A A A A A A A A A A A A A A A A A A A A A A A A A A A A A A A A A A A A A A A A A A A A A A A A A A A A A A A A A A A A A A A A A A A A A A A A A A A A A A A A A A A A A A A A A A A A A A A A A A A A A A A A A A A A A A A A A A A A A A A A A A A A A A A A A A A A A A A A A A A A A A…	1	0.6	80
RIL-3-G	A A A A A A A A A A A A A A A A A A A NA NA NA NA NA NA NA A A A A A A A A A A H H H H H H H H H H H H H H H H H A A A A A A A A A A A A A A A A A A A A A A A A A A A A A A A A A A A A A A A A A A A A A A A A A A A A A A A A A A A A A A A A A A A A A A A A A A A A A A A A A A A A A A A A A A A A A A A A A A A A A A A A A A A A A A A A A A A A A A A A A A A A A A A A A A A A A A A A A A A A A A A …	A A A A A A A A A A A A A A A A A A A A A A A A A A A A A A A A A A A A A A A A A A A A A A A A A A A A A A A A A A A A A A A A A A A A A A A A A A A A A A A A A A A A A A A A A A A A A A A A A A A A A A A A A A A A A A A A A A A A A A A A A A A A A A A A A A A A A A A A A A A A A A A A A A A A A A A A A A A A A A A A A A A A A A A A A A A A A H H H H H H H H H H H H H H H H	A A A A A A A A A A A A A A A A A A A A A A A A A A A A A A A A A A A A A A A A A A A A A A A A A A A A A A A A A A A A A A A A A A A A A A A A A A A A A A A A A A A A A A A A A A A A A A A A A A A A A A A A A A A A A A A A A A A A H H H H H H H H H H H H H H H H H H H H H H H H H H H H H H H H H H H H H H H H H H H H H H H H H H H H H H H H H H H H H H H H H H H H H H H H H H H H H H H H H H H H…	A A A A A A A A A A A A A A A A A A A A A A A A A A A A A A A A A A A A A A A A A A A A A A A A A A A A A A A A A A A A A A A A A A A A A A A A A A A A NA NA NA NA NA NA NA A A A A A A A A A A A A A A A A A A A A A A A A A A A A A A A A A A A A A A A A A A A A A A A A A A A A A A A A H H H H H H H H H H H H H H H H H H H H H H H H H H H H H H H H H H H H H	A A A A A A A A A A A A A A A A A A A A A A A A A A A A A A A A A A A A A A A A A A A A A A A A A A A NA NA NA NA NA NA NA NA NA NA NA NA NA NA NA NA NA NA NA NA NA NA NA NA NA NA NA NA NA NA NA NA NA NA NA NA NA NA H H H H H H A A A A A A A A A A A A A A A A A A A A A A A A A A A A A A A A	A A A A A A A A A A A A A A A A A A A A A A A A A A A A A A A A H H H H H H H H H H H H H H H H H H H H H H H H A A A A A A A A A A A A A A A A A A A A A A A A A A A A A A A A A A A A A A A A A A A A A A A A A A A A A A A A A A A A A A A A A A A A A A A A A A A A A A A A A A A A A A A A A A A A A A A A A A A A A A A A A A A A A A A A A A A A A A A A A A A A A A A A A A A A A A A A A A A A A A A A…	H H H H H H H H H H H H H H H H H H H H H H H H H H H H H H H H H H H H H H H H H H H H H H H H H H H H H H A A A A A A A A A A A A A A A A A A A A A A A A A A A NA A A A A A A A A A A A A A A A A A NA NA NA NA NA NA A A A A A A A A A A A A A A A A A A A A A A A A A A A A A A A A A A A A A A A A A A A A A A A A A A A A A A A A A A A A A A A A A A A A A A A A A A A	A A A A A A A A A A A A A A A A A A A A A A A A A A A A A A A A A A A A A A A A A A A A A A A A A A A A A A A A A A A A A A A A A A A A A A A A A A A A A A A A A A A A A A A A A A A A A A A A A A A A A A A A A A A A A A A A A A A A A A A A A A A A A A A A A A A A A A A A A A A A A A A A A A A A A A A A A A A A A A A A A A A A A A A A A A A A A A A A A A A A A A A A A A A A A A A A A A A A A A A A…	H H H H H H H H H H H H H H H H H H H H H H H H H H H H H H H H H H H H H H H H H H H H H H H H H H H H H H H H H H H H H H H H H H H H H H H H H H H H H H H H H H H H H H H H H H H H H H H H H H H H H H H H H H H H H H H H H H H H H H H H H H H H H H H H H A A A A A A A A A A A A A A A A A A A A A A A A A A A A A A A A A A A A A A A A A A A A A A A A A A A A A A A A A A A A A	A A A A A A A A A A A A A A A A A A A A A A A A A A A A A A A A A A A A A A A A A A A A A A A A A A A A A A A A A A A A A A A A A A A A A A A A	A A A A A A A A A A A A A A A A A A A A A A A A A A A A A A A A A A A A A A A A A A A A A A NA NA NA NA NA NA A A A A A A A NA NA NA NA NA NA NA NA NA NA A A A A A A A A A A A A H H NA NA NA NA NA NA A NA NA NA NA NA NA NA NA NA NA NA NA A A A A A A A A A A A A A A A A A A A A A A A A A A A NA NA NA NA NA NA A A A A A A A A H H H H H H H H H H H H H H H H H H H H H H H H H H H H H H H H H H H H H…	A A A A A A A A A A A A A A A A A A A A A A A A A A A A A A A A A A A A A A A A A A A A A A A A A A A A A A A A A A A A A A A A A A A A A A A A A A A A A A A A A A A A A A A A A A A A A A A A A A A A A A A A A A A A A A A A A A A A A A A A A A A A A A A A A A A A A A A A A A A A A A A A A A A A A A A A A A A A A A A A A A A A A A A A A A A A A A A A A A A A A A A A A A A A A A A A A A A A A A A A…	1	1.1	14.3
RIL-40-G	A A A A A A A A A A A A A A A A A A A A A A A A A A A A A A A A A A A A A A A A A A A A A A A A A A A A A A A A A A A A A A A A A A A A A A A A A A A A H H H H H H H H H H H H H H H H H H H H H H H H H H H H H H H H H H H H H H H H H H H H H H H H H H H H H H H H A A A A A A A A A A A A A A A A A A A A A A A A A A A A A A A A A A A A A A A A A A A A A A A A A A A A A A A A A A A A A A A A NA NA N…	A A A A A A A A A A A A A A A A A A A A A A A A A A A A A A A A A A A A A A A A A A A A A A A A A A A A A A A A A A A A A A A A A A A A A A A A A A A A A A A A A A A A A A A A A A A A A A A A H A A A A A A A A A A A A A A A A A A A A A A A A A A A A A A A A A A A A A A A A A A A A A A A A A A A A A A A A A A A A A A A A A A A A A A A A A A A A A A A A A A A A A A A A A A A A	A A A A A A A A A A A A A A A A A A A A A A A A H H H H H H H H H H H H H H H H H H H H H H H H H H H H H H H H H H H H H H H H H H H H H H H H H H H H H H H H H H H H H H H H H H H H H H H H H H H H H H H H H H H H H H H H H H H H H H H H H H H H H H H H H H H H H H H H H H H H H H H H H H H H H H H H H H H H H H H H H H H H H H H H H H H H H H H H H H A A A A A A A A A A A A A A A A A A A A A A…	H H H H H H H H H H H H H H H H H H H H H H H H H H H H H H H H H H H H H H H H H H H H H H H H H H H H H H H H A A A A A A A A A A A A A A A A A A A A A A A A A A A A A A A A A A A A A A A A A H H H H H H H H H H H H H H H H H A A A A A A A A A A A A A A A A A A A A A A A A A H H H H H H H H H H H H H H A A A A A A A A A A A A A A A A A A NA NA NA NA NA	A A A A A A A A A A A A A A A A A A A A A A A A A A A A A A A A A A A A A A A A A A A A A A A A A A A A A A A A A A A A A A A A A A A A A A A A A A A A A A A A A A A A A A A A A A A A A A A A A A A A A A A A A A A A A A A A A A A A A A A H H H H H H H H	A A A A A H H H H H H H H H H H H H H H H NA NA NA NA NA NA NA NA NA NA NA NA NA H H H H H H H H H H H H H H H H H H H H H H H H H H H H H H H H H H H H H H H H H H H H H H H H H H H H H H H H H H H H H H H H H H H H H H H H H H H H H H H H H H H H H H H H H H H H H H H H H H H H H H H H H H H H H H H H H H H H H H H H H H H H H H H H H H H H H H H H H H H H H H H H H H H H H H H H H H H H H H H …	A A A A A A A A A A A A A A A A A A A A A A A A A A A A A A A A A A A A A A A A A A A A A A A H H H H H H H H H H H H H H H H H H H H H H H H H H H H H H H H H H H H H H H H H H H H H H H H H H H H H H H H H H H H H H H H H H H H H A A A A A A A A A A A A A A A A A A A A A A A A A A A A A A A A A A A A A A A A A A A A A A A A A A A A A A A H H H H H H H H H	A A A A A A A A A A A A A A A A A A A A A A A A A A A A A A A A A A A A A A A A A A A A A A A A A A A A A A A A A A A A A A A A A A A A A A A A A A A A A A A A A A A A A A A A A A A A A A A A A A A A A A A A A A A A A A A A A A A A A A A A A A A A A A A A A A A A A A A A A A A A A A A A A A A A A A A A A A A A A A A A A A A A A A A A A A A A A A A A A A A A A A A A H H H H H H H H H H H H H H H H…	H H H H H H H H H H H H H H H H H H H H H H H H H H H H H H H H H H H H H H H H H H H H H H H H H H H H H H H H H H H H H H H H H H H H H H H H H H H H H H H H H H H H H A A A A A A A A A A A A A H H H H H H H H H H H H H H H H H H H H H H H H H H H H H H H H H A A A A A A A A A A A A A A A A A A A A A A A A A A A A A A A A A A A A A A A A A A A A A A A A A A A A A A A A A A A	H H H H H H H H H H H H H H H H H H H H H H H H H H H H H H H H H H H H H H H H H H H H H H H H H A A A A H H H H H H H H H H A A A A A A A A H	A A A A A A A A A A A A A A A A A A A A A A A A A A A A H H H H H H H H H H H H H H H H H H A A A A A A A A A A A A A A A A A A A A A A A A A A A A A A A A A A A A A A A A A A A A A A A A A A A A A A A A A A A A A A A A A A A A A A A A A A A A A A A A A A A A A A A A A A A A A A A A A A A A A A A A A A A A A A A A A A A A A A A A A A A A A A A A A A A A A A A A A A A A A A A A A A A A A A A A A A…	A A A A A A A A A A A A A A A A A A A A A A A A A A A A A A A A A A A A A A A A A A A A A A A A A A A A A A A A A A A A A A A A A A A A A A A A A A A A A A A A A A A A A A A A A A A A A A A A A A A A A A A A A A A A A A A A A A A A A A A A A H H H H H H H H H H H H H H H H H H H H H H H H H H H H H H H H H H H H H H H H H H H H H H H H H H H H H H H H H H H H H H H H H H H H H H H H H H H H H H H…	1	0.6	71.4
RIL-41-R	A A A A A A A A A A A A A A A A A A A A A A A A A A A A A A A A A A A A A A A A A A A A A A A A A A A A A A A A A A A A A A A A A A A A A A A H H H H H A A A A A A A A A NA NA NA NA NA NA NA NA NA NA NA NA NA NA NA NA NA NA NA NA NA NA NA NA NA A A A A A A A A A A A A A A A A A A A A NA NA NA NA NA NA NA NA NA NA NA NA NA NA NA NA NA NA NA NA NA NA NA NA NA NA NA NA NA NA NA NA NA NA NA NA NA NA …	A A A A A A A A A A A A A A A A A A A A A A A A A A A A A A A A A A A A A A A A A A A A A A A A A A A A A A A H H H H H H H H H H H H H H H H H H H H H H H H H H H H A A A A A A A A A A A A A A A A A A A A A A A A A A A A A A A A A A A A A A A A A A A A A A A A A A A A A A H H H H H H H H H H H H H H H H H H H H A A A A A A A A A A A A A A A A A A A A A A A A A H H H H H H H	A A A A A A A A A A A A A A A A A A A A A A A A A A A A A A A A A A A A A A A A A A A A A A A A A A A A A A A A A A A A A A A A A A A A A A A A A A A A A A A A A A A A A A A A A A A A A A A A A A A A A A A A A A A A A A A A A A A A A A A A A A A A A A A A A A A A A A A A A A A A A A A A A A A A A A A A A A A A A A A A A A A A A A A A A A A A A A A A A A A A A A A A A A A A A A A A A A A A A A A A…	A A A A A A A A A A A A A A A A A A A A A A A A A A A A A A A A A A A A A A A A A A A A A A A A A A A A A A A A A A A A A A A A A A A A A A A A A A A A A A A A A A A A A A A A A A A A A A A A A A A A A A A A A A A A A A A A A A A A A A A A A A A A A A A A A A A A A A A A A A A H H H H H H H H NA NA NA NA NA NA NA NA NA NA NA NA NA NA NA NA NA NA NA NA NA NA NA NA NA NA NA NA A	NA NA NA NA A A A A A NA NA NA NA NA A A NA NA NA NA NA NA NA NA NA NA NA NA NA NA NA NA NA NA NA NA NA NA NA NA NA NA NA NA NA NA NA NA NA A A A A A A A A A A A A A A A NA NA NA A A A A A A A A A A A A A A A A A A A A A A NA NA NA NA NA NA NA NA NA NA NA NA NA NA NA NA NA NA NA NA NA NA A A A NA NA NA A A A A A A A A A A	H H H H H H H H H H H H H H H H H H H H H H H H H H H H H H H H H H H H A A A A A A A A A A A A A A A A A A A A A A A A A A A A A A A A A A A A A A A A A A A A A A A A A A A A A A A A A A A A A A A A A A A A A A A A A A A A A A A A A A A A A A A A A A A A A A A A A A A A A A A A A A A A A A A A A A A A H H H H H H H H H H H H H H H H H H H H H H H H H H H H A A A A A A A A A A A A A A A A A A A A…	NA NA NA NA NA NA NA NA NA NA NA NA NA NA NA NA NA H H H H H H H H H H H H H H H H H H H H H H H H H H H H H H H A A A A A A A A A A A A A A A A A A A A A A A A A A A A A A A A A A A A A A A A A A A A A A NA NA NA NA NA NA NA NA NA NA NA NA NA NA NA NA NA NA NA NA NA NA NA NA NA NA NA NA NA NA NA NA NA NA NA NA NA NA NA NA NA NA NA NA NA NA NA NA NA NA NA NA NA NA NA NA NA NA NA NA NA NA NA NA NA…	H H H H A A A NA NA NA NA NA NA NA NA NA NA NA NA NA NA NA NA NA NA NA NA NA NA NA NA A A A A A A A A H H H H H H H H H H H H H H H H H H H H H H H H H H H H H H H H H H H H H H H A A A A A A A A A A A A A A A A A A A A A A A A A A A A A A A A A A A A A A A A A A A A A A A A A A A A NA NA NA NA A A A A A A A A NA NA NA NA NA NA NA NA NA NA NA NA NA NA NA NA NA NA NA NA NA NA NA NA NA NA NA NA NA …	NA NA NA NA NA NA NA NA NA NA NA NA H H H H H H H H H H A A A A A A A A A A A A A A A A A A A A A A A A A A A A A A A A A A A A A A A A A A A A A A A A A A A A A A A A A H H H H H H H H H H H H H H H H H A A A A A A A A A A A A A A A A A A A A A A A A A A A A A A A A A A A A A A A A A A H H H H H H H H H H H H H H H H H H H H H H H H H H H H H H H H H NA NA NA NA NA NA NA NA NA NA NA NA NA A A A …	NA NA NA NA NA NA NA NA NA A A A A A A A A A A A A A A A A A A A A A A A A A A A A A A A A A A A A A A A A A A A A A A A A A A A A A A A A A A A A A A A	A A A A A A A A A A A A A A A A A A A A A A A A A A A A A A A A A A A A A A A A A A A A A A A A A A A A A A A A A A A A A A A A A A A A A A A A A A NA NA NA NA NA NA NA NA NA NA NA NA NA NA NA A NA NA NA NA NA NA NA NA NA NA NA NA NA NA NA NA NA NA NA NA NA NA NA NA NA NA NA NA NA NA A A A A A A A A A A A A A A A A A A A A A A A A A A A NA NA NA A A A A NA NA NA NA NA NA NA NA NA NA NA A A A A A …	H H H H H H H H H H H H A A A A A A A A A A A A A A A A A A A A A A A A A A A A A A A A A A A A A A A A A A A A A A A A A A A A A A A A A A A A A A A A A A A A A A A A A A A A A A A A A A A A A A A A A A A A A A A A A A A A A A A A A A A A A A A A A A A A A A A A A A A A A A A A A A A A A NA NA NA NA NA NA NA NA NA A A A A A A A A A A A A A A A A A A A A A A A A A A A A A A A A A A A A A A A A A …	.	.	.
RIL-42-R	A A A A A A A A A A A A A A A A A A A NA NA NA NA NA NA NA NA NA NA NA NA NA NA NA NA NA NA NA NA NA NA NA NA NA NA NA NA NA NA NA NA NA NA NA NA NA NA A A A A A A A A A A A A A A A A A A A A A A A A A A A A A A A A A A A A A A A A A A A A A A A A A A A A A A A A A A A A A A A A A A A A A A A A A A A A A A A A A A A A A A A A A A A A A A A A A A A A A A A A A A A A A A A A A A A A A NA NA NA NA N…	A A A A A A A A A A A A A A A A A A A A A A A A A A A A A A A A A A A A A A A A A A A A A A A A A A A A NA NA NA NA NA NA NA NA NA NA NA NA NA NA NA NA NA NA NA NA NA NA NA NA NA NA NA NA A A A A A A A A A A A A A A A A NA NA NA A A A A A A A A A A A A A A A A A A A A A A A A A A A A A A A A A A A A A A A A A A A A A A A A A A A A A A A A A A A A A A A A A A A A A A A A A A A A A A A A A A A A A …	A A A A A A A A A A A A A A A A A A A A A A A A NA NA NA NA NA NA NA NA NA NA NA NA NA NA NA NA NA NA NA NA NA NA NA NA NA NA A A A A NA NA NA NA NA NA NA NA NA NA NA NA NA NA NA NA NA NA NA NA NA NA NA NA NA NA NA NA NA NA NA NA NA NA A A A A A A A A A A A A A A A NA NA NA NA NA NA NA NA NA NA NA NA NA NA NA NA NA NA NA NA NA NA NA NA NA NA NA NA NA NA NA NA NA NA NA NA NA NA NA NA NA NA NA NA N…	A A A A A A A A A A A A A A A A A A A A A A A A A A A A A A A A A A A A A A A A A A A A A A NA NA NA NA NA NA NA NA NA NA NA NA NA NA NA NA NA NA NA NA NA A A A A A A A A A A A A A H A A A A A A A A A A A A A A A A A A A NA NA NA NA NA NA NA NA A A A A NA NA NA NA NA NA NA NA NA NA NA NA NA NA NA NA NA NA NA NA NA NA NA NA NA NA NA NA NA NA NA NA NA NA NA NA NA NA A A A A A A A A A A A A A A A A …	A A A A A A A A A A A A A A A A A A A H H H NA NA NA NA NA NA NA NA NA NA NA NA NA NA NA NA NA NA NA NA NA NA NA NA NA NA NA NA NA NA NA NA NA NA NA NA NA NA NA NA NA NA NA NA NA NA NA NA NA NA NA NA NA NA NA NA NA NA NA NA NA NA NA NA NA NA NA NA NA NA NA NA NA NA NA NA NA NA NA NA NA A A A A A A A A A A A A A A A A A A A A A A A A	H H H H H H H H H H H H H H H H H H H H H NA NA NA NA NA NA NA NA NA NA NA NA NA NA NA NA NA NA NA NA NA NA NA NA NA NA NA NA NA NA NA NA NA NA NA NA NA NA NA NA NA NA A A A A A A A A A A A A A A A NA NA NA NA NA NA NA NA NA NA H H H H H H NA NA NA NA NA NA NA NA NA NA NA NA NA NA NA A A A A A A A A A A A A A A A A A A A A A NA NA NA NA NA NA NA NA NA NA NA NA NA NA NA NA NA NA NA NA H H H H H H …	A A A A A A A A A A A A A A A A A A A A A A A A A A A A A A A A A A A A A A A A A A A A A A A A A A A A A A A A A A A A A A A A A A A A A A A A A A A A A A A A A A A A A A A A A A A A A A A A A A A A A A A A A A A A A A A A A A A A A A A A A A A A A A A A A A A A A A A A A A A A A A A A A A A A A A A A A A A A A A A A A A A A A A A A A A A A A A A A A A A A	A A A A A A A A A A A A A A A A A A A A A A A A A A A A A A A A NA NA NA NA NA NA NA NA NA NA NA NA NA NA NA NA NA NA NA NA NA NA NA NA NA NA NA NA NA NA NA NA NA NA NA NA NA NA NA NA NA A A A A A A A A A A A A A A A A A A NA NA NA NA NA NA NA NA NA NA NA NA NA NA NA NA NA NA NA NA NA NA NA NA NA NA NA NA NA NA NA NA NA NA NA NA NA NA NA NA NA NA NA NA NA NA NA NA NA NA NA NA A A A A A A A A A NA…	NA NA NA NA NA NA NA NA NA NA NA NA NA NA NA NA NA NA NA NA NA NA NA A A A A A A A A A NA NA NA NA NA NA NA NA NA NA NA NA NA NA NA NA NA NA NA A A A A A A A A A A A A A A A A A A A A NA NA NA NA NA NA NA A A A A A A A A A A A A A A A A A A A A A A A A A A A A A A A A A A A NA NA NA A A A A A A A A A A A A A A A A A A A A A A A A A A A A A A A A A A A A A A A A A A A A A A A A A A A A A A A A A A…	A A A A A A A A A A A A A A A A A A A A A A A A A A A A A A A A A A A A A A A A A A A A A A A A A A A A A A A A A A A A A A A A A A A A A A A A	A A A A A A A A A A A A A A A A A A A A A A A A A A A A A A A A A A A A A A A A A A A A A A A NA NA NA NA NA NA NA NA NA NA NA NA NA NA NA NA NA NA NA NA NA NA NA NA NA NA NA NA H H H H H H H H H H H H NA NA NA NA NA NA NA NA NA NA NA NA NA NA NA NA NA NA NA NA NA NA NA NA NA NA NA NA A A A A A A A A A A A A A A NA NA NA NA NA NA A A A A A A A A A A A A A A A A A A A A A A A A A A A A A A A A A A…	A A A A A A A A A A A NA NA NA NA NA NA NA NA NA NA NA A A A A A A A A A A A A NA NA NA NA NA NA NA NA NA A A A A A A A A A A A A A A A A A A A A A A A A A A A A A A A A A A A A A A A A A A A A A A A A A A A A A A A A A A A A A A A A A A A A A A A A H H H A A A A A A A A A A A A A A A A A A A A A A A A A A A A A A A NA NA NA NA A A A A A A A A A A A A A A A A A A A NA NA NA NA NA NA NA NA NA NA N…	.	.	.
RIL-43-G	A A A A A A A A A A A A A A A A A A A A A A A A A A A A A A A A A A A A A A A A A A A A A A A A A A A H H H H H H H H H H H H H H H A A A A A A A A A A A A A A A A NA NA NA NA NA NA NA A A A A A A A A A A A A A A A A A A A A A A A A A A A A A A A A A A A A A A A A A A A A A A A A A A A A A A A A A A A A A A A A A A A A A A A A A A A A A A A A A A A A A A A A A A A A A A A A A A A A A A A A A A A …	A A A A A A A A A A A A A A A A A A A A A A A A A A A A A A A A A A A A A A A A A A A A A A A A A A A A A A A A A A A A A A A A A A A A A A A A A A A A A A A A A A A A A A A A A A A A A A A A A A A A A H H H H H H H H H H H H H H H H H H H H H H H H H H H H H H H H H H H H H H H H H H H H H H H H H H H H H H H H H H H H H H H H H H H H H H H H H H H H H H H H H H H H H H H H	A A A A A A A A A A A A A A A A A A A A A A A A A A A A A A A A A A A A A A A A A A A A A A A A A A A A A A A A A A A A A A A A A A A A A A A A A A A A A A A A A A A A A A A A A A A A A A A A A A A A A A A A A A A A A A A A A A A A A A A A A A A A A A A A A A A NA NA NA NA NA NA NA NA NA NA NA NA NA NA NA NA NA A A A A A A A A A A A A A A A A A A A A A A A A A A A A A A A A A A A A A A A A A A A …	A A A A A A A A A A A A A A A A A A A A A A A A A A A A A A A A A A A A A A A A A A A A A A A A A A A A A A A A A A A A A A A A A A A A A A A A A A A A A A A A A A A A A A A A A A A A A A A A A A A A A A A A A A A A A A A NA NA NA H H H H H H H H A A A A A A A A A A A A A A A A A A A A A A A A A A A A A A A A A A A A A A A A A A A A A A A A A NA NA NA NA NA	H H H H H A A A A A A A A A A A A A A A A A A A A A A A H H H H A A A A A A A A A A A A A A A A A A A A A A A H H H H H H H H H H A A A A NA NA NA NA NA NA NA NA NA NA NA NA NA NA NA NA NA NA NA NA A A A A A A A A A A A A A A A A A A A A A A A A H H H H H H H H H H H A A A	H H H A A A A A A A A A A A A A A A A A A A A A A A A A A A A A A A A A A A A A A A A A A A A A A A A A A H H H H H H A A A A A A A A A A A A A A A A A A A A A A A A A A A A A A A H H H H H H H H H H H H H H H H H H H H H H H H H H H H H H H H H H H H H H H H H H H H H A A A A A A A A A A A A A A A A A A A A A A A A A A A A A A A A A A A A A A A A A A A A A A A A A A A A A A A A A A A A A A A A A…	A A A A A A A A A A A A A A A A A A A A A A A A A A A A A A A A A A A A A A A A A A A A A A A A A A A A A A A A A A A A A A A A A A A A H H H H H H H H H H H H H H H H H H H H H H H H H H H H H H H H H H A A A A A A A A A A A A A A A A A A A A A A A A A A A A A A A A A A A A A A A A A A A A A A A A A A A A A A A A A A A A A A A A A A A A A A A A A A A A A A	A A A A A A A A A A A A A A A A A A A A A A A A A A A A A A A A A A A A A A A A A A A A A A A A A A A A A A A A A A A A A A A A A A A A A A A A A A A A A A A A A A A A A A A H H H H H H H H H H H H H H H H H H H H H H H H H H H H H H H H H H H H H H H H H H H H H H H H H H H H H H H H H H H H H H H H H H H H H H H H H H H H H H H H H H H H H H H H H H H H H H H H H H H H H H H H H H H H H H H H H…	H H H H H H H H H H H H H H H H H H H A A A A A A A A A A A A A A A A A A A A A A A A A A A A A A A A A A A A A A A A A A A A A A A A A A A A A A A A A NA NA NA NA NA NA H H H H H H H H H H H H H H H H H H H H A A A A A A A A A A A A A A A A A A A A A A A A A A A A A A A A A A A A A A A A A A A A A A A A A A A A A A A A A A A A A A A A A A A A A A A A A A A A A A A A A A A A A A A A	A A A A A A A A A A A A A A A A A A A A A A A A A A A A A A A A A A A A A A A A A A A A A A A A H H H H H H H H H H H H H H H A A A A A A A A A	A A A A A A A A A A A A A A A A A A A A A A A A A A A A A A A A A A A A A A A A A A A A A A A A A A A A A A A A A A A A A A A A A A A A A A A A A A A A A A A A A A A A A A A A A A A A A A A A A A A A A A A A A A A A A A A A A A A A A A A A A A A A A A A A A A A A H H H H H H H A A A A A A A A A A A A A A A A A A A A A A A A A A A A A A A A A A A A A A A A A A A A A A A A A A A A A A A A A A A A A…	H H H H H H A A A A A A A A A A A A A A A A A A A A A A A A A A A A A A A A A A A A A A A A A A A A A A A A A A A A A A A A A A A A A A A A A A A A A A A A A A A A A A A A A A A A A A A A A A A A A A A A A A A A A A A A A A A A A A A A A A A A A A A A A A A A NA NA NA NA NA NA NA NA NA NA NA NA NA NA NA NA NA A A A A A A A A A A A A A A A A A A A A A A A A A A A A A A A A A A A A A A A A A A A A …	1	0.6	28.6
RIL-45-G	H H H H H H H H H H H H H H H H H H H H H H H H H H H H H H H H H H H H H H H H H H H H H H H H H H H H H H H H H H H H H H H H H H H H H H H H H H H H H H H H H H H H H H H H H H H H H H H H H H H H H H H H H H H H H H H H H H H H H H H H H H H H H H H H H H H H H H NA A A A A A A A A A A A A A A A A A A A A A A A A A A A A A A A A A A A A A A A A A H H H H H H H H H H H H H H H H H H H H H H H …	A A A A A A A A A A A A A A A A A A A A A A A A A A A A A A A A A A A A A A A A A A A A A A A A A A A A A A A A A A H H H H H H H H H H H H H H H H H H H H H H H H H A A A A A A A A A A A A A A A A A A A A A A A A A A A A A A A A A A A A A A A A A A A A A A A A A A A A A A A A A A A A A A A A A A A A A A A A A A A A A A A A A A A A A A A A A A A A A A A A A A A A H H H H H H	H H H H H H H H H H H H H H H H H H H H H H H H A A A A A A A A A A A A A A A A A A A A A A A A A A A A A A A A A A A A A A A A A A A A A A A A A A A A A A A A A A A A A A A A A A A A A A A A A A A A A A A A A A A A A A A A A A A A H H H H H H H H H H H H H H H H H H H H H H H H H H H H H H H H H H H H H H H H H H H H H H H H H H H H H H H H H H H H H H H H H H H H H H H H H H H H H H H H H H H H…	A A A A A A A A A A A A A A A A H H H H H H H H H H H H H H H H H H H H H H H H H H H H H H H H H H H H H H H H H H H H H H H H H H H H H H H H H H H H H H H H H H H H H H H H H H H H H H H H H H H H H H H H H H H H H H H H H H H H H H H H H H H H H H H H H H H H H H H H H H H H H H H H H H H H H H H H H H H H H H H H H H H H H H H H H H H H H H H H	H H H H H A A A A A A A H H H H A A A A A A A A A A A A A A A A A A A A A A A A A A A A A A A A A A A A A A A A A A A A A A A A A A A A A A A A A A A A A A A A A A A A A A A A A A A A A A A A H H H H H H H H H H H H H H H H H H H H H H H H H H H H H H H	H H H H H H H H H H H H H H H H H H H H H NA NA NA NA NA NA NA NA NA NA NA NA NA NA NA A A A A A A A A A A A A A A A A A A A A A A A A A A A A A A A A A A A A A A A A A A A A A A A A A A A A A A A A A A A A A A A A A A A A A A A A A A A A A A A A A A A A A A A A A A A A A A A A A A A A A A A A A A A A A A A A A A A A A A A A A A A A A A A A A A A A A A A A A A A A A A A A A A A A A A A A A A A A …	A A A A A A A A A A A A A A A A A A H H H H H H H H H H H H H H H H H H H H H H H H H H H H H H H H H H H H H H H H H H H H H H H H H H H H H H H H H H H H H H H H H H H H H H H H H H H H H H H H H H H H H H H H H H H H H H H H H H H H H H H H H H H H H H H H H H H H H H H H H H H H H H H H H H H H H A A A A A A A A A A A A A A A A A A A A A A A A A A A A A	A A A A A A A A A A A A A A A A A A A A A A A A A A A A A A A A A A A A A A A A A A A A A A A A A A A A A A A A A A A A A A A A A A A A A A A A A A A A A A A A A A A A A A A A A A A A A A A A A A A A A A A A A A A A A A A A A A A A A A A A A A A A A A A A A A A A A A A A A A A A A A A A A A A A A A A A A A A A A A A A A A A A A A A A A A A A A A A A A A A A A A A A A A A A A A A A A A A A A A A A…	A A A A A A A A A A A A A A A A A A A A A A A A A A A A A A A A A A A A A A A A A A A A A A A A A A A A A A A A A A A A A A A A A A A A A H H H H H H H H H H H H H H H H H H H H H H H H H H H H H H H H H H H H H H H H H H H H H H H H H H H H H H H H H H H H H H H H H H H H H H H H H H H H H H H H H H H H H H H H H H H H H H H H H H H H H H A A A A A A A A A A A A A A A A A A A	H H H H H H A A A A A A A A A A A A A A A A A A A A A A A A A A A A H H H H H H H H H H H H H H H H H H H H H H H H A A A A A A A A A A A A A A	A A A A A A A A A A A A A A A A A A A A A A A A A A A A A A A A A A A A A A A A A A A A A A A A A A A A A A A A A A A A A A A A A A A A A A A A A A A A A A A A A A A A A A A A A A A A A A A A A A A A A A A A A A A A A A A A A A A A A A A A A A A A A A A A A A A A A A A A A A A A A A A A A A A A A A A A A A A H H H H H H H H H H H H H H H H H H H H H H H H H H H H H H H H H H H H H H H H H H H H H…	H H H H H H H H H H H H H H H H H H H H H H H H H H H H H H H H H H H H H H H H H H H H H H H H H H H H H H H NA NA NA NA NA NA A A A A A A A A A A A A A A A A A A A A A A H H H H H H H H H A A A A A A A A A A H H H H H H H H H H H H H H H H H H H H H H H H H H H H H H H H H H H H H H H H H H H H H H H H H H H H H H H H H H H H H H H H H H H H H H H H H H H H H H H H H H H H H H H H H H A A A A A…	.	.	.
RIL-45-R	H H H H H H H H H H H H H H H H H H H H H H H H H H H H H H H H H H H H H H H H H H H H H H H H H H H H H H H H H H H H H H H H H H H H H H H H H H H H H H H H H H H H H H H H H H H H H H H H H H H H H H H H H H H H H H H H H H H H H H H H H H H H H H H H H H H H H H H A A A A A A A A A A A A A A A A A A A A A A A A A A A A A A A A A A A A A A A A A H H H H H H H H H H H H H H H H H H H H H H H H…	A A A A A A A A A A A A A A A A A A A A A A A A A A A A A A A A A A A A A A A A A A A A A A A A A A A A A A A A A A H H H H H H H H H H H H H H H H H H H H H H H H H A A A A A A A A A A A A A A A A A A A A A A A A A A A A A A A A A A A A A A A A A A A A A A A A A A A A A A A A A A A A A A A A A A A A A A A A A A A A A A A A A A A A A A A A A A A A A A A A A A A A H H H H H H	H H H H H H H H H H H H H H H H H H H H H H H H A A A A A A A A A A A A A A A A A A A A A A A A A A A A A A A A A A A A A A A A A A A A A A A A A A A A A A A A A A A A A A A A A A A A A A A A A A A A A A A A A A A A A A A A A A A A H H H H H H H H H H H H H H H H H H H H H H H H H H H H H H H H H H H H H H H H H H H H H H H H H H H H H H H H H H H H H H H H H H H H H H H H H H H H H H H H H H H H…	A A A A A A A A A A A A A A A A H H H H H H H H H H H H H H H H H H H H H H H H H H H H H H H H H H H H H H H H H H H H H H H H H H H H H H H H H H H H H H H H H H H H H H H H H H H H H H H H H H H H H H H H H H H H H H H H H H H H H H H H H H H H H H H H H H H H H H H H H H H H H H H H H H H H H H H H H H H H H H H H H H H H H H H H H H H H H H H H	H H H H H A A A A A A A H H H H A A A A A A A A A A A A A A A A A A A A A A A A A A A A A A A A A A A A A A A A A A A A A A A A A A A A A A A A A A A A A A A A A A A A A A A A A A A A A A A H H H H H H H H H H H H H H H H H H H H H H H H H H H H H H H H	H H H H H H H H H H H H H H H H H H H H H H H H H H H H H H H H H H H H A A A A A A A A A A A A A A A A A A A A A A A A A A A A A A A A A A A A A A A A A A A A A A A A A A A A A A A A A A A A A A A A A A A A A A A A A A A A A A A A A A A A A A A A A A A A A A A A A A A A A A A A A A A A A A A A A A A A A A A A A A A A A A A A A A A A A A A A A A A A A A A A A A A A A A A A A A A A A A A A A A A A…	A A A A A A A A A A A A A A A A A A H H H H H H H H H H H H H H H H H H H H H H H H H H H H H H H H H H H H H H H H H H H H H H H H H H H H H H H H H H H H H H H H H H H H H H H H H H H H H H H H H H H H H H H H H H H H H H H H H H H H H H H H H H H H H H H H H H H H H H H H H H H H H H H H H H H H H A A A A A A A A A A A A A A A A A A A A A A A A A A A A A	A A A A A A A A A A A A A A A A A A A A A A A A A A A A A A A A A A A A A A A A A A A A A A A A A A A A A A A A A A A A A A A A A A A A A A A A A A A A A A A A A A A A A A A A A A A A A A A A A A A A A A A A A A A A A A A A A A A A A A A A A A A A A A A A A A A A A A A A A A A A A A A A A A A A A A A A A A A A A A A A A A A A A A A A A A A A A A A A A A A A A A A A A A A A A A A A A A A A A A A A…	A A A A A A A A A A A A A A A A A A A A A A A A A A A A A A A A A A A A A A A A A A A A A A A A A A A A A A A A A A A A A A A A A A A A A H H H H H H H H H H H H H H H H H H H H H H H H H H H H H H H H H H H H H H H H H H H H H H H H H H H H H H H H H H H H H H H H H H H H H H H H H H H H H H H H H H H H H H H H H H H H H H H H H H H H H H A A A A A A A A A A A A A A A A A A A	H H H H H H H H A A A A A A A A A A A A A A A A A A A A A A A A A A H H H H H H H H H H H H H H H H H H H H H H H H A A A A A A A A A A A A A A	A A A A A A A A A A A A A A A A A A A A A A A A A A A A A A A A A A A A A A A A A A A A A A A A A A A A A A A A A A A A A A A A A A A A A A A A A A A A A A A A A A A A A A A A A A A A A A A A A A A A A A A A A A A A A A A A A A A A A A A A A A A A A A A A A A A A A A A A A A A A A A A A A A A A A A A H H H H H H H H H H H H H H H H H H H H H H H H H H H H H H H H H H H H H H H H H H H H H H H H H…	H H H H H H H H H H H H H H H H H H H H H H H H H H H H H H H H H H H H H H H H H H H H H H H H H H H H H H H H H H H H H A A A A A A A A A A A A A A A A A A A H H H H H H H H H H H H A A A A A A A A A A H H H H H H H H H H H H H H H H H H H H H H H H H H H H H H H H H H H H H H H H H H H H H H H H H H H H H H H H H H H H H H H H H H H H H H H H H H H H H H H H H H H H H H H H H H A A A A A A A A…	1	.	0
RIL-46-G	A A A A A A A A A A A A A A A A A A A A A A A A A A A A H H H H H H H H H H H H H H H H H H H H H H H H H H H H H H H H H H H H H H A A A A A A A A A A A A A A A A A A A A A A A A A A A A A A A A A A A A A A A A A A A A A A A A A A A A A A A A A A A A A A A A A A H H H H H H H H H H H H H H H H H H H H H H H H H H A A A A A A A A A A A A A A A A A A A A A A A A A A A A A A A A A A A A A A A A A A…	A A A A A A A A A A A A A A A A A A A A A A A A A A A A A A A A A A A A A A A A A A A A A A A A A A A A A A A A A A A A A A A A A A A A A A A A A A A A A A A A A A A A A A A A A A A A A A A A A A A A A A A A A A A A A A A A A A A A A A A A A A A A A A A A A A A A A A A A A A A A A A A A A A A A A A A A A A A A A A A A A A A A A A A A A A A A A A A A A A A A A A A A A A A A A	A A A A A A A A A A A A A A A A A A A A A A A A A H H H H H H H H H H H H H H H H H H H H H H H H H H H H H H H H H H H H H H H H H H H H H H H H H H H H H H H H H H H H H H H H H H H H H H H H H H H H H H H H H H H H H H H H H H H H H H H H H H H H H H H H H H H H H H H H H H H H H H H H H H H H H H H H H H H H H H H H H H H H H H H H H H H H H H H H H H H H H H H H H H H H H H H H H H H H H H H…	H H H H H H H H H H H H H H H H H H H H H H H H H H H H H A A A A A A A A A A A A A A A A A A A A A A A A A A A A A A A A A A A A A A A A A A A A A A A A A A A A A A A A A A A A A A A A A A A A A A A A A A A A A A A A A A A A A H H H H H H H H H H H H H H H H H H H H H H H H H H H H H A A A A A A A A A A A A A A A A A A H H H H H H H H H H H H H H H	A A A A A H H H H H H H H H H H H H H H H H H H H H H H A A A A A A A A A A A A A A A A A A A A A A A A A A A A A A A A A A A A A A A A A A A A A A A A A A A A A A A A A A A A A A A A A A A A A A A A A A A A A H H H H H H H H H H H H H H H H H H H H H H	H H H H H H H H H H H H H H H H H H H H H H H H H H H H H H H H H H H H H H H H H H H H H H H H H H H A A A A A A A A A A A A A A A A A A A A H H H H H H A A A A A A A A A A A A A A A A A A A A A A A A A A A A A A A A A A A A A A A A A A A A A A A A A A A A A A A A A A A A A A A A A A A A A A A A A A A A A A A A A A A A A A A A A A A A A A A A A A A A A A A A A A A A A A A A A A A A A A A A A A A…	A A A A A A A A A A A A A A A A A A A A A A A A A A A A A A A A A A A A A A A A A A A A A A A A A A A A A A A A A A A A A A A A A A A A A A A A A A A A A A A A A A A A A A A A A A A A A A A A A A A A A A A A A A A A A A A A A A A A A A A A A A A A A A A A A A A A A A H H H H H H H H H H H H H H H H H H H H H H H H H H H H H H H H H H H H H H H H H H H H H H	A A A A A A A A A A A A A A A A A A A A A A A A A A A A A A A A A A A A A A A A A A A A A A A A A A A A A A A A A A A A A A A A A A A A A A A A A A A A A A A A A A A A A A A A A A A A A A A A A A A A A A A A A A A A A A A A A A A A A A A A A A H H H H H H H H H H H H H H H H H H H H H H H H H H H H H H H H H H H H H H H H H H H H H H H H H H H H H H H H H H H H H H H H H H H H H H H H H H H H H H…	H H H H H H H H H H H H H H H H H H H H H H H H H H H H H H H H H H H H H H H H H H H H H H H H H H H H H H H H H H H H H H H H H H H H H H H H H H H H H H H H H H H H H H H H H H H H H H H H H H H H H H H H H H H H H H H H H H H H H H H H H H H H H H H H H H H H H H H H H H H H H H H H H H H H H H H H H H H H H H H H H H H H H H H H H H H H H H H H H H H H H H H H H H H H H H	NA NA NA NA NA NA NA NA NA A A A A H H H H H H H H H H H H H H H H H H H H H H H H H H H H H H H H H H H H H H H H H H H H H H H H H H H H H H H H H H H	H H H H H H A A A A H H H H H H H H H H H H H H H H H H H H H H H H H H H H H H H H H H H H A A A A A A A A A A A A A A A A A A A A A A A A A A A A A A A H H H H H H H H H H H H H H H H H H H H H H H H H H H H H H H H H H H H H H H H H H H H H H H H H H H H H H H H H H H H H H H H H H H H H H H H H H H H H H H H H H H H H H H H H H H H H H H H H H H H H H H H H H H H H H H H H H H H H H H H H H H…	H H H H H H H H H H H H H H H H H H H H H H H H H H H H H H H H H H H H H H H H H H H H H H H H H H H H H H H H H H A A A A A A A A A A A A A A A A A A A A A A A A A A A A A A A A A A A A A A A A A A A A A A A A A A A A A A A A A A A A A A A A A A A A A A A A A A A A A A A A A A A A A A A A A A A A A A A A A A A A H H H H H H H H H H H H H H H H H H H H H H H H H H H H H H H H H H H H H H H H H H…	0	0.8	42.9
RIL-47-G	H H H H H H H H H H H H H H H H H H H H H H H H H H H H H H H H H H H H H H H H H H H H H H H H H H H H H H H H H H H H H H H H H H H H H H H H H H H H H H H A A A A A A A A A A A A A A A A A A A A A A NA NA NA NA NA NA NA NA NA NA NA A A A A A A A A A A A A A A A A A A A A A A A H H H H H H H H H H H H H H H H H H H H H H H H H H H H H H H H H H H H H A A A A A A A A A A A A A A A A A A A A A A …	A A A A A A A A A A A A A A A A A A A A A A A A A A A A A A A A A A A A A A A A A A A A A A A A A A A A A A A A A A A A A A A A A A A A A A A A A A A A A A A A A A A A A A A A A A A A A A A NA A A A A A A A A A A A A A A A A A A A A A A A A A A A A A A A A A A A A A A A A A A A A A A A A A A A A A A A A A A A A A A A H H H H H H H H H H H H H H H H H H H H H H H H H H H H H H	A A A A A A A A A A A A H H H H H H H H H H H H H H H H H H H H H H H H H H H H H H H H H H H H H H H H H H H H H H H H H H H H H H H H H H H H H H H H H H H H H H H H H A A A A A A A A A A A A A A A A A A A A A A A A A A A A A A A A A A A NA NA NA NA NA NA NA NA NA NA NA NA NA NA NA NA NA NA NA NA NA NA NA NA NA NA NA A A A A A A A A A A A A A A A A A A A A A A A A A A A A A A A A A A A A A A A …	A A A A A A A A A A A A A A A A A A A A A A A A A A A A A A A A A A A A A A A A A A A A A A A A A A A A A A A A A A A A A A A A A A A A A A A A A A A A A A A A A A A A A A A A A A A A A A A A A A NA NA NA NA NA NA NA NA NA NA A A A A A A H H H H H H H H A A A A A A A A A A A A A A A A A A A A A A A A A A A A A A A A A A A A A A A A A A A A A A A A A A NA NA NA NA	NA NA NA A A A A A A A A A A A A A A A A A A A A A A A A A A A A A A A A A A A A A A A A A A A A A A A A A A A A A A A A A A A A A A A A A A A A A A A A A A A A A A A A A A A A A A A A A A A A A A A A A A A A A A A A A A A A A A A A A A A A A A A A A A A A	H H H H H H H H H H H H H H H H H H H H H H H H H H H H H NA NA NA A A A A A A A A A A A A A A A A A A A A A A A A A A A A A A A A A A A A A A A A A A A A A A A A A A A A A A A A A A A A A A A A A A A A A A A A A H H H H H A A A A A A A A A A A A A A A A A A A A A A A A A A A A A A A A A A A A A A A A A A A A A A A A A A A A A A A A A A A A A A A A A A A A A A A A A A A A A A A A A A A A A A A A …	NA NA NA NA NA NA NA A A A A A A A A A A A A A A A A A A A A A A A A A A A A A A A A A A A A A A A A A A A A A A A A A A A A A A A A A A A A A A A A A A A A A A A A A A A A A A NA NA NA NA NA NA NA NA NA NA NA NA NA A A A A A A A A A A A A A A A A A A A A A A A A A A A A A A A A A A A A A A A A A A A A A A A A A A A A A A A A A A A A A A A A A A A A A A A A A A A A A A A A A A	H H H H H H H H H H H H H H H H H H H H H H H H H A A A A A A A A A A A A A A A A A A A A H H H H H H H H H H H H H H H H H H H H H H H H H H H H H H H H H A A A A A A NA NA A A A A A A A A A A A A A A A A A A A A A A A A A A A A A A A A A A A A A A A A A A A A A A A A A A A A A A A A A A A A A A A A A A A A A A A A A A A A A A A A A A A A A A A A A A A A A A A A A A A A A A A A A A A A A A A A A…	H H H H H H H H H H H A A A A A A A A NA NA NA NA NA NA NA NA NA NA NA NA NA NA NA NA NA NA NA NA NA NA NA NA NA NA NA NA NA A A A A A A A A A A A A A A A NA NA NA NA NA NA NA A A A A A A A A A A A A A A A A A A A A A A A A A A A A A A A A A A A A A A A A A A A A A A A A A A A A A A A A A A A A A A A A A A A A A A A A A A A A A A A A A A A A A A A A A A A A A A A A A A A A A A A A A A A A A A A A…	A A A A H H H H H A A A A A A A A A A A A A A A A A A A A A A A A A A A A A A H H H H H H H H H H H H H H A A A A A A A A A A A A A A A A A A A	A A A A A A A A A A A A A A A A A A A A A A A A A A A A A A A A A A A A A A A A A A A A A A H H H H H H H H H H H H H H H H H H H H H H H H H H H H H H H H H H H H H H H H H H H H H H H H H H H H H H H H H H H H H H H H H H H H H H H H H H H H H H H H H H H H H H H H H H H H H H H H H H H H H H H H H H H H H H H H H H H H H H H H H H H H H H H H H H H H H H H H H H H H H H H H H H H H H H H H H H…	A A A A A A A A A A A A A A A A A A A A A A A A A A A A A A A A A A A A A A A A A A A A A A A A A A A A A A A A A A A A A A A A A A A A A A A A A A A A A A A A A A A A A A A A A A A A A A A A A A A A A A A A A A A A A A A A A A A A A A A A A A A A A A A A A A A A A A A A A H H H H H H H H H H H H H H H H H H H H H H H H H H H H H H H H H H H H H H H H H H H H H H H H H H H H H H H H H H H H H H H…	5	5.3	57.1
RIL-48-G	H H H H H A A A A A A A A A A A A A A A A NA NA NA NA NA NA NA NA NA NA NA NA NA NA NA NA NA NA NA NA NA NA NA NA H H H H H H H H H H H H A A A A A A A A A A A A A A A A A A A A A A A A A A A H H H H H H A A A A A A A A A A A A A A A A A A A A A A A A A A A A A A A A A A A A A A A A A A A A A A A A H H H H H H H H A A A A A A A A A A A A A A A A A A A H H H H H H H H H H H H H H H H H H H H H H H…	A A A A A A A A A A A A A A A A A A A A A A A A A A A A A A A A A A A A A A A A A A A A A A A A A A A A A A A A A A A A A A A NA NA NA NA NA NA NA NA NA NA NA NA NA NA NA A A A A A A A A A A A A A A A A A A A A A A A H H H H H H NA NA NA NA NA NA NA NA NA NA NA NA NA NA H H H H H H H H H H H H H H H H H H H H H H H H H H H H H H H H H H H H H H H H H H NA NA NA NA NA NA NA NA NA NA NA NA NA NA NA…	A A A A A A A A A A A A A A A A A A A A A A A A A A A A A A A A A A A A A A A A A A H H H H H H H H H H H H H H H H H H H H H H H H H H H H H H H H H H H H H H H H H H H H H H H H H H H H H H H H H H H H H H H H H H H H H H H H H H H H H H H H H H H H H H H H H H H H H H H H H H H H H H H H H H H H H H H H H H H H H H H A A A A A A A A A A A A A A A A A A A A A A A A H H H H H H H H H H H H H H H…	NA NA NA NA NA NA NA NA NA NA NA NA NA NA NA NA NA NA NA A A A A A A A A A A A A A A A A A A A A A A A A A A A A A A A A A A A A A A A A A A A A A A A A A A A A A A A A A A A A A A A A A A A A A A H H H H H H H H H H H H H H H H H H H A A A A A A A A A A A A A A A A A A A A A A A A A A A A A A A A A A A A A A A A A A A A A A A A A A A A A A A A NA NA NA NA NA NA NA NA NA NA NA NA	A A A A A A A A A A A A A A A A A A A A A A A H H H H H H H H H H H H H H H H H H H H H H H H H H H H H H H H H H H H H H A A A A A A A A A A A A A A A A A A A A A A A A A A A A H H H A A A A A A A A A A A A A A A A A A A A A A A A A A A A A A A A A A A	NA NA NA NA NA NA NA NA NA NA NA H H H H H H H H H H H H H H H H H H H H H H H H H H H H H H H H H H H H H H H H H H H H H H H H H H H H H H H H H H H H H H H H H A A A A A A A A A A A A A A A A A A A A A A H H H H H H H H H H H H H H H H H H H H H H H H H H H H H H A A A A A A A A A NA NA NA NA NA NA NA NA NA NA NA NA NA NA NA NA NA NA NA NA NA NA NA NA NA NA NA NA NA NA NA NA NA NA NA NA NA NA …	A A A A A A A A A A A A A A A A A A A A A A A A A A A A A A A A A A A A A A A A A A A A A A A A A A A A A A A A A A A A A A A A A A A A A A A A A A A A A A A A A A A A A A A A A A A A A A A A A A A A A A A A A A A A A A A A A A A A A A A A A A A A A A A A A A A A A A A A A A A A A A A A A A A A A A A A A A A A A A A A A A H H H H H H H H H H H H H H H H H H	A A A A A A A A A A A A A A A A A A A A A A A A A A A A A A A A A A A A A A A A A A A A A A A A A A A A A A A A A A A A A A A A A A A A A A A A A A A A A A A A A A A A A A A A A A A A A A A A A A A A A A A A A A A A A A A A A A A A A A A A A A A A A A H H H H H H H H H H H H H H H H H H H H H H H H H H H H H H H H H H H H H H H H A A A A A A A A A A A A A A A A A A A A A A A A A A A A A A A A A A…	A A A A A A A A A A A A A A H H H H H H H H H H H H H H H A A A A A A A A A A A A A A A A A A A A A A A A A A A A A A A A A A A A A A A A A A A A A A A A A A A A A A A A A A A A A A A A A A A A A A A A A A A A A A A A A A A A A A A A A A A A A A A A A A A A A A A A A A A A A A A A A A A A A A A A A A A A A A A A A A A A A A A A A A A A A A A A A A A A A A A A A A A A A A A A A	A A A A A A A A A H H H H H A A A A A A A A A A A A A A A A A A A A A A A A A A A A A A A A A A A A A A H H H H H H H H H H H H H H H H H H H H	H H H H H H H H H H H H H H H H H A A A A A A A A A A A A A A A A A A A A A A A A A A A A A A A A A A A A A A A A A A A A A A A A A A A A A A A A A A A A A A A A A A A A A A A A A A A A A A A A A A A A A A A A A A A A A A A A A A A A A A A A A A A A A A A A A A A A A A A A A A A A A A H H H H H H H H H H H H H H H H H H H H H H H H H H H H H H H H H H H H H H H H H H H H H H H H H H H H H H H H H…	A A A A A A A H H H H H H H H H H H H H H H H H H A A A A A A A A A A A A A A A A H H H H H H H H H H H H H H H H H H H H H H H H H H H H H H H H H H H H H H H H H H H H H H H H H H H H H H H H H H H H H H H H H H H H H H H H H H H H H H H H H H H H H H H H H H H H H H H H H H H H H H H H H H H H H H H A A A A A A A A A A A A A A A A A A A A A A A A A A A A A A A A A A A A A A A A A A A A A A A A…	1	0.7	14.3
RIL-48-R	H H H H H A A A A A A A A A A A A A A H H H H H H H H H H H H H H H H H H H H H A A A A A H H H H H H H H H H H H A A A A A A A A A A A A A A A A A A A A A A A A A A A NA NA NA NA NA NA NA NA NA NA NA NA NA NA NA NA NA NA A A A A A A A A A A A A A A A A A A A A A A A A A A A A A A A A A A A H H H H H H H H H A A A A A A A A A A A A A A A A A A A H H H H H H H H H H NA NA NA NA NA NA NA NA NA NA N…	A A A A A A A A A A A A A A A A A A A A A A A A A A A A A A A A A A A A A A A A A A A A A A A A A A NA NA NA NA NA NA NA NA NA NA NA NA NA NA NA NA NA NA NA NA NA NA NA NA NA NA NA A A A A A A A A A A A A A A A A A A A A A A A A A A A A A A A A A A A A A A A A A A A A H H H H H H H H H H H H H H H H H H H H H H H H H H H H H H H H H H H H H H H H H H H H H H H H H H H H H H H H H H H H H H H H H …	NA NA NA NA NA NA NA NA NA NA NA NA NA NA NA NA NA NA NA NA NA NA NA NA A A A A A A A A A A A A A A A A A A A A A A A A A A A A A A A A A A A A A A A A A A A A A A A A A A A A A A A A A A A A A A A A A A A A A A A A A A A A A A A H H H H H H H H H H H H H H H H H H H H H H H H H H H H H H H H H H H H H H H H H H H H H H H H H H H H H H H H H H A A A A A A A A A A A A A A A A A A A A A A A H H H H…	NA NA NA NA NA NA NA NA NA NA NA NA NA NA NA NA NA NA NA NA NA A A A A A A A A A A A A A A A A A A A A A A A A A A A A A A A A A A A A A A A A A A A A A A A A A A A A A A A A A A A A A A A A A A A A NA NA NA NA NA NA NA NA NA NA NA A A A A A A A A A A A A A A A A A A A A A A A A A A A A A A A A A A A A A A A A A A A A A A A A A A A A A A A A A A A A A A A A A A A A A A A A A A A A	A A A A A A A A A A A A A A A A A A A A A A A H H H H H H H H H H H H H H H H H H H H H H H H H H H H H H H H H H H H H A A A A A A A A A A A A A A A A A A A A A A A A A A A A A H H H H A A A A A A A A A A A A A A A A A A A A A A A A A A A A A A A A A A	A A A A A A H H H H H H H H H H H H H H H NA NA NA NA NA NA NA NA NA NA H H H H H H H H H H H H H H H H H H H H H H H H H H H H H H H H H H H H H H H H H H H H H A A A A A A A A A A A A A A A A A A H H H H H H H H H H H H H H H H H H H H H H H H H H H H H H H H H H H H H H H H H H H H H H H H H H H H H H H H NA NA NA NA NA NA NA NA NA NA NA NA NA NA NA NA NA NA NA NA NA NA NA NA NA NA NA NA NA A …	A A A A A A A A A A A A A A A A A A A A A A A A A A A A A A A A A A A A A A A A A A A A A A A A A A A A A A A A A A A A A A A A A A A A A A A A A A A A A A A A A A A A A A A A A A A A A A A A A A A A A A A A A A A A A A A A A A A A A A A A A A A A A A A A A A A A A A A A A A A A A A A A A A A A A A A A A A A A A A A A A A NA NA NA NA NA NA NA NA NA NA NA NA NA NA NA NA NA NA	A A A A A A A A A A A A A A A A A A A A A A A A A A A A A A A A A A A A A A A A A A A A A A A A A A A A A A A A A A A A A A A A A A A A A A A A A A A A A A A A A A A A A A A A A A A A A A A A A A A A A A A A A A A A A A A A A A A A A A A A A A A A A A H H H H H H H H H H H H H H H H H H H H H H H H H H H H H H H H H H H H H H H H A A A A A A A A A A A A A A A A A A A A A A A A A A A A A A A A A A…	A A A A A A A A A A A A A A H H H H H H H H H H H H H H H A A A A A A A A A A A A A A A A A A A A A A A A A A A A A A A A A A A A A A A A A A A A A A A A A A A A A A A A A A A A A A A A A A A A A A A A A A A A A A A A A A A A A A A A A A A A A A A A A A A A A A A A A A A A A A A A A A A A A A A A A A A A A A A A A A A A A A A A A A A A A A A A A A A A A A A A A A A A A A A A A	A A A A A A A A A A A A A A A A A A A A A A A A A A A A A A A A A A A A A A A A A A A A A A A A A A A A A A NA NA NA NA NA NA NA NA NA H H H H H H H H H	H H H H H H H H H H H H H H H H H H A A NA NA NA NA NA NA NA NA NA NA NA NA NA NA NA NA NA NA A A A A A A A A A A A A A A A A A A A A A A A A A A A A A A A A A A A A A A A A A A A A A A A A A A A A A A A A A A A A A A A A A A A A A A A A A A A A A A A A A A A A A A A A A A A A A A A A A A A A A A A A A H H H H H H H H H H H H H H H H H H H H H H H H H H H H H H H H H H H H H H H H H H H H H H H H…	A A A A A A A A A A H H H H H H H H H H H H H H H A A A A A A A A A A A A A A A A H H H H H H H H H H H H H H H H H H H H H H H H H H H H H H H H H H H H H H H H H H H H H H H H H H H H H H H H H H H H H H H H H H H H H H H H H H H H H NA NA NA NA NA NA NA NA NA NA NA NA NA NA NA NA NA NA NA NA NA NA NA NA NA NA NA NA NA NA NA NA NA NA A A A A A A A A A A A A A A A A A A A A A A A A A A A A A A A…	1	0.7	20
RIL-49-G	NA NA NA NA NA NA NA NA NA NA NA NA A A A A A A A A A A A A A A A A A A A A A A A A A A A A NA NA NA NA NA NA NA NA NA NA NA NA NA NA NA NA NA NA NA NA NA NA NA NA NA NA NA NA NA NA NA NA NA NA NA NA NA NA NA NA NA NA NA NA NA NA A A A A A A A A A A A A A A A A A A A A A A A A A A A A A A A A A A A A A A A A A A A A A A A A A A A A A A A NA NA NA A A A A A A A A A A A A A A A A A A A A A A A A A …	A A A A A A A A A A A A A A A A A A A A A A A A A A A A A A A A A A A A A A A A A A A A A A A A A A A A A A A A A A A A A A A A A A A A A A A A A A A A A A NA NA NA NA NA A A A A A A A A A A A A NA A A A A A A A A A A A A A A A A A A A A A A A A A A A A A A A A A A A A A A A A A H H H H H H H H H H H H H H H H H H H H H H H H H H NA NA NA NA NA NA NA NA NA NA NA NA NA A A A A A A A A A A A A A	A A A A A A A A A A A A A A A A A A A A A A A A A A H H H H H H H H H H H H H H H H H H H H H H H H H H H H H H H H H H H H H H H H H H H H H H H H H H H H H H H H H H H H H H H H H H H H H H H H H H H H H H H H H H H H H H H H H H H H H H H H H H H H H H H H H H H H H H H H H H H H H H H H H H NA NA NA NA NA NA NA NA NA A A A A A A A A A A A A A A A A A A A A A A A A A A A A A A A A A A A A A A …	A A A A A A A A A A A A A NA NA NA NA NA NA NA NA NA NA NA NA NA NA NA NA NA NA NA NA NA NA NA NA A A A A A A A A A A A A A A A A A A A A A A A A A A A A A A A A A A A A A A A A A A A A A A A A A A A A A A A A A A A A A A A A A A A A A A A A A A A A A A A A A A A A A A A A A A A A A A A A A A A A A A A A A A A A A A A A A A A A A A A A A A A A A A A A A A A A A A NA NA NA NA NA	NA NA NA NA NA A A A A A A A A A A A A A A A A A A A A A A A A A A A A A A A A A A A A NA NA NA NA NA NA NA NA NA NA NA NA NA NA NA NA NA A A A A A A A A A A A A A A A A A A A A A A A A A A A A A A A NA NA NA NA NA NA NA NA NA NA NA NA NA NA NA NA NA NA NA NA NA NA NA NA NA NA NA NA NA NA NA NA A A A A A A	NA NA NA NA NA NA NA NA NA NA NA NA NA NA NA NA NA NA NA NA NA NA NA NA NA NA NA NA NA NA NA NA NA NA NA NA NA NA NA NA NA NA NA NA NA NA NA NA NA NA NA NA NA NA NA NA NA NA NA NA NA NA NA NA NA NA NA NA NA NA NA NA NA NA NA NA NA NA NA NA NA NA NA NA NA NA NA NA NA NA NA NA NA NA NA NA NA NA NA NA NA NA NA NA NA NA NA NA A A A A A A A A A A A A A A A A A A A A A A A A A A A A A A A A A A A A A A…	A A A A A A A A A A A A A A A A A A A A A A A A A A A A A A A A A A A A A A A A A A A A A A A A A A A A A A A A A A A A A A A A A A A A A A A A A A A A A A A A A A A A A A A A A A A A A A A A A A A A A A A A A A A A A A A A A H H H H H A A A A A A A A A A A A A A A A A A A A A A A A A NA NA NA A A A A A A A A A A A A A A A A A A A A A A A A A A A A A A A A A A	A A A A A A A A A A A A A A A A A A A A A A A A A A A A A A A A A A A A A A A A A A A A A A A A A A A A A A A A A A A A A A A A A A A A A A A A A A A A A A A A A NA NA NA NA NA NA A A A A A A A A A A A A A A A A A A A A A A A A A A A A A A A A A A A A A A A A A A A A A A A A A A A A A A A A A A A A A A A A A A A A A A A A A A A A A A A A A A A A A A A A A A A A A A A A A A A A A A A A A A A A A A…	A A A A A A A A A A A A A A A A A A A A A A A A A A A A A A A A A A A A A A A A A A A A A A A A A A A A A A A A A A A A A A A A A A A A A A A A A A A A A A A A A A A A A A A A A A A A A A A A A A A A A A A A A A A A A A A A A A A A A A A A A A A A A A A A NA NA NA NA NA NA NA NA NA NA NA NA NA NA NA NA NA NA NA NA NA NA NA NA NA NA NA NA NA NA A NA NA NA NA NA NA A A A A A A A A A A A A A A A A A…	A A A A A A A A A A A A A A A A A A A A A A A A A A A A A A NA NA NA NA NA NA NA NA NA NA NA NA NA NA NA A A A A A A A A A A A A A A A A A A A A A A A A A A A	NA NA NA NA NA NA NA NA NA NA NA NA NA NA NA NA NA NA NA NA NA NA NA NA NA NA NA NA NA NA NA NA NA NA NA NA NA NA NA NA NA NA A A A A A A A A A A A A A A A A A A A A A A A A A A A A A A A A A A A A A A A A A A A A A A A A A A A A A A A A A A A A A A A A A A A A A A A A A A A A A A A A A A A A A A A NA NA NA NA NA NA A A A A A A A A A A A A A A A A A A A A A A A A A A A A A A A A A A A A A A A A A…	A A A A A A A A A A A A A A A A A A A A A A A A A A A A A A A A A A A A A A A A A A A A A A A A A A A A A A A A A A A A A A A A A A A A A A A A A A A A A A A A A A A A A A A A A A A A A A A A A A A A A A A A A A A A A NA NA NA NA NA NA NA NA A A A A A A A A A A A A A A A A A A A A A A A A A A A A A A A A A A A A A A A A A A A A A A A A A A A A A A A A A A A A A A A A A A A A H H H H H H H H A A A…	1	0.6	71.4
RIL-49-R	NA NA NA NA NA NA NA NA NA NA NA NA NA NA NA A A A A A A A A A A A A A A A A A A A A A A A A A A A A A A A A A A NA NA NA A A A A A A A A A A A A A A A A A A A A A A A A A A NA NA NA NA NA NA NA A A A A A A A A A A A A A A A A A A A A A A A A A A A A A A A A A A A A A A A A A A A A A A A A A A A A A A A A A A A A A A A A A A A A A A A A A A A A A A A A A A A A A A A A A A A A A A A A A A A A A A …	A A A A A A A A A A A A A A A A A A A A A A A A A A A A A A A A A A A A A A A A A A A A A A A A A A A A A A A A A A A A A A A A A A A A A A A A A A A A A A A NA NA NA NA A A A A A A A A A A A A NA A A A A A A A A A A A A A A A A A A A A A A A A A A A A A A A A A A A A A A A A A A A A A A NA NA NA NA NA NA NA NA NA NA NA NA NA NA NA NA NA NA NA NA NA NA NA NA NA NA NA NA NA NA A A A A A A A A A A …	A A A A A A A A A A A A A A A A A A A A A A A A A A A NA NA NA NA A A A A A A A A H H H H H H H H H H H H H H H H H H H H H H H H H H H H H H H H H H H H H H H H H H H H H H H H H H H H H H H H H H H H H H H H H H H H H H H H H H H H H H H H H H H H H H H H H H H H H H H NA NA NA NA NA NA NA NA NA NA NA NA NA NA NA NA NA NA NA NA NA NA A A A A A A A A A A A A A A A A A A A A A A A A A A A A A A A…	NA NA NA NA NA NA NA NA NA H H H H H H H H H H H H A A A A A A A A A H H H H H H H H H A A A A A A A A A A A A A A A A A A A A A A A A A A A A A A A A A A A A A A A A A A A A A A A A A A A A A A A A A A A A A A A A A A A A A A A A A A A A A A A A A A A A A A A A A A A A A A A A A A A A A A A A A A A A A A A A A A A A A A A NA NA NA NA NA NA NA NA NA NA NA NA NA NA NA NA NA NA	NA NA A A NA A A A H A A A A A A A A A A A A A A A A A A A A NA NA NA NA NA NA NA NA NA NA NA NA NA NA NA NA NA NA NA NA NA NA NA NA NA NA NA NA NA NA NA NA NA NA NA NA NA A A A A A A A A A A A A A A A A A A A A A A A A A A A A A A A A A NA NA NA NA NA NA NA NA NA NA NA NA NA NA NA NA NA NA NA A A A A A A A A A	NA NA NA NA NA NA NA NA NA NA NA NA NA NA NA NA NA NA NA NA NA NA NA NA NA NA NA NA NA NA NA NA NA NA NA NA NA NA NA NA NA NA NA NA NA NA NA NA NA NA NA NA NA NA NA NA NA NA NA NA NA NA NA NA NA NA NA NA NA NA NA NA NA NA NA NA NA NA NA NA NA NA NA NA NA NA NA NA NA NA NA NA NA NA NA NA H H H H NA NA NA NA NA H H H H H H H H H H H H A A A A A A A A A A A A A A A A A A H H H H H H H H H H H H H H …	A A A A A A A A A A A A A A A A A A A A A A A A A A A A A A A A A A A A A A A A A A A A A A A A A A A A A A A A A A A A A A A A A A A A A A A A A A A A A A A A A A A A A A A A A A A A A A A A A A A A A A A A A A NA NA NA NA NA NA NA NA NA NA NA NA NA NA NA NA NA NA NA NA NA NA NA NA NA NA NA NA NA NA NA NA A A A NA NA NA NA NA A A A A A A A A A A A A A A A A A A A A A A A A A A A A A A A A A A	A A A A A A A A A A A A A A A A A A A A A A A A A A A A A A A A A A A A A A A A A A A A A A A A A A A A A A A A A A A A A A A A A A A A A A A A A A A A A A A A A A A A A A A A A A A A A A A A A A A A A A A A A A A A A A A A A A A A A A A A A A A A A A A A A A A A A A A A A A A A A A A A A A A A A A A A A A A A A A A A A A A A A A A A A A A A A A A A A A A A A A A A A A A A A A A A A A A A A A A A…	A A A A A A A A A A A A A A A A A A A A A A A A A A A A A A A A A A A A A A A A A A A A A A A A A A A A A A A A A A A A A A A A A A A A A A A A A A A A A A A A A A A A A A A A A A A A A A A A A A A A A A A A A A A A A A A A A A A A A A A A NA NA NA NA NA NA NA NA NA NA NA NA NA NA NA NA NA NA NA NA NA NA NA NA NA NA NA NA NA NA NA NA NA NA NA NA NA NA NA NA NA NA NA NA NA A A A A A A A A A A A A …	H H H A A A A A A A A A A A A A A A A A A A A A A A A A A A A A A A A A A A A A A A A A A A A A A A A A A A A A A A A A A A A A A A A A A A A A	NA NA NA NA NA NA NA NA NA NA NA NA NA NA NA NA NA NA NA NA NA NA NA NA NA NA A A A A A A A A A A A A A A A A A A A A A A A A A A A A A A A A A A A A A A A A A A A A A A A A A A A A A A A A A A A A A A A A A A A A A A A A NA NA NA NA A A A A A A A A A A A A A A A A A A A A A A A A A A A A A NA NA NA NA A A A A A A A A A A A A A A A A A A A A A A A A A A A A A A A A A A A A A A A A A A A A A A A A…	A A A A A A A A NA NA NA NA NA NA NA NA NA A A A A A A A A A A A A A A A A A A A A A A A A A A A A A A A A A A A A A A A A A A A A A A A A A A A A A A A A A A A A A A A A A A A A A A A A A A A A A A A A A A A A A A A A A A A A A A A A A A A A A A A A A A A A A A A A A A A A A A A A A A A A A A A A A A A A A A A A A A A A A A A A A A A A A A A A A A A A A A A A A A A A A NA NA NA NA NA NA NA A A A…	2	1.3	60
RIL-4-G	H H H H H H H H H H H H H H H H H H H H H H H H H H H H H H H H H H H H H H H H H H H H H H H H H H H H H H H H H H H H H H H H H H H H H H A A A A A A A A A A A A A A A A A A A A A A A A A A A A A A A A A A A A A A A A A A A A A A A A A A A A A A A A A A A A A A A A A A A A A A A A A A A A A A A A A A A A A A A A A A A A A A A A A A A A A A A A A A A A A A A A A A A A A A A A A A A A A A A A A A…	A A A A A A A A A A A A A A A A A A A A A A A A A A A A A A A A A A A A A A A A A A A A A A A A A A A A A A A A A A A A A A A A A A A A A A A A A A A A A A A A A A A A A A A A A A A A A A A A A A A A A A A A A A A A A A A A A A A A A A A A A A A A A A A A A A A A A A A A A A A A A A A A A A A A A A A A A A A A A A A A A A A A A H H H H H H H H H H H H H H H H H H A A A A A A	A A A A A A A A A H H H H H H H H H H H H H H H H H H H H H H H H H H H H H H H H H H H H H H H H H H H H H H H H H H H H H H H H H H H H H H H H H H H H H H H H H H H H H H H H H H H H H H H H H H H H H H H H H H H H H H H H H H H H H H H H H H H H H H H H NA NA NA NA NA NA NA NA NA NA NA H H H H H H H H H H H H H H H H H H H H H H H H H H H H H H H H H H H H H H H H H H H H H H H H H H H H H H …	H H H H H H H H H H H H H A A A A A A A A A A A A A A A A A A A A A A A A A A A A A A A A A A A A A A A A A A A A A A A A A A A A A A A A A A A A A A A A A A A A A A A A A A A H H H H H H H H H H H H H H H H H H H H H H H H H H H H H H H H H H H H H H H H H H H H H H H H H H H H H H H H H H H H H H H H H H H H H H H H H H H H H H H H H H H H H H H H	A A A A A A A A A A A A A A A A A A A A A A A A A A A A A A A A A A A A A A A A A A A A A A A A A A A H H H H A A A A A A A A A A A A A A A A A A A A A A A A A A A A A A A A A A A A A A A A A A A A A A A A A A A A A A A A A A A A A A A A A A A A A A A A	H H H H H H H H H H H H H H H H H H H H H H H H H H H H H H H H H H H H H H H H H H H H H H H A A A H H H H H H H H H H H H H H H H H H H H H H H H H H H H H H H H H H H H H H H H H H H H H A A A A A A A A A A A A A A A A A A A A A A A A A A A A A A A A A A A A A A A A A A A A A A A A A A A A A A A A A A A A A A A A A A A A A A A A A A A A A A A A A A A A A A A A A A A A A A A A A A A A A A A A A…	A A A A A A A A A A A A A A A A A A A A A A A A A A A A A A A A A A A A A A A A A H H H H H H H H H H H H H H H H H H H H H H H H H H H H H H H H H H H H H H H H H H H H H H H H H H H H H H H H H H H H H H H H A A A A A A A A A A A A A A A A A A A A A A A A A A A A A A A A A A A A A A A A A A A A A A A A A A A A A A A A A A A A A A A A A A A A A A A A A A A	A A A A A A A A A A A A A A A A A A A A A A A A A A A A A A A A A A A A A A A A A A A A A A A A A A A A A A A A A A A A A A A A A A A A A A A A A A A A A A A A A A A A A A A A A A A A A A A A A A A A A A A A A A A A A A A A A A A A A A A A A A A A A A A A A A A A A A A A A A A NA NA NA NA NA NA NA NA NA NA NA NA NA NA NA A A A A A A A A A A A A A A A A A A A A A A A A A NA NA NA NA NA NA NA NA NA…	A A A A A A A A A A A A A A A A A A A A A A A A A A A A A A A A A A A A A A A A A A A A A A A A A A A A A A A A A A A A A A A A A A A A A A A A A A A A A A A A A A A A A A A A A A A A A A A A A A A A A A A A A A A A A A A A A A A A A A A A A A A A A A A A A A A A A A A A A A A A A A A A A A A A A A A A A A A A A A A A A A A A A A A A A A A A A A A A A A A A A A A A A A A A A A	NA NA NA NA NA NA NA NA NA NA NA A A A A A A A A A A A A A A A A A A A A A A A A A A A A A A A A A NA NA NA NA NA NA A A A A A A A A A H H H A A A A A A A A A A	A A A A A A A A A A A A A A A A A A A A A A A A A A A A A A A A A A A A A A A A A A A A A A A A H H H H H H H H A A A A A A A A A A A A A A A A A H H H H H H H H H H H H H H H H H H H H H H H H H H H H H H H H H H H H H H H H H H H H H H H H H H H H H H H H H H H H H H H H H H H H H H H H H H H H H H H H H H H H H H H H H H H H H H H H H H H H H H H H H H H H H H H H H H H H H H H H H H H H H H H…	H H H H H H H H H H H H H H H H H H H H H H H H H H H H H H H H H H H H H H H H H H H H H H H H H H H H H H H A A A A A H H H H H H H H H H H H H H H H H H H H H H H H H H H H H H H H H H H H H H H H H H H H H H H H H H H H H H H H H H H H H H H H H H H H H H H H H H H H H H H H H H H H H H H H H H A A A A A A A A A A A A A A A A A A A H H H H H H H H H H H H H H H H H H H H H H H H H H H H H H H…	5	7.8	85.7
RIL-4-R	H H H H H H H H H H H H H H H H H H H H H H H H A A A A A A A H H H H H H H H H H H H H H H H H H H H H H H H H H H H H H H H H H H H H A A A A A A A A A A A A A A A A A A A A A A A A A A A A A A A A A A A A A A A A A A A A A A A A A A A A A A A A A A A A A A A A A A A A H H H H H H H H H H H H H H H H A A A A H H H H H H H H H H H H H H H H H H H H H H H H H NA NA NA NA NA NA NA NA NA NA NA NA N…	A A A A A A A A A A A A A A A A A A A A A A A A A A A A A A A A A A A A A A A A A A A A A A A A A A A A A A A A A A A A A A A A A A A A A A A A A A A A A A A A A A A A A A A A A A A A A A A A A A A A A A A A A A A A A A A A A A A A A A A H H H A A A A A A A A A A A A A H H H H H H H H H H H H H H H H H H H H H H H H H H H H H H H H H H H H H H H H H H H H H H H A A A A A A A	A A A A A A A A A H H H H H H H H H H H H H H H H H H H H H H H H H H H H H H H H H H H H H H H H H H H H H H H H H H H H H H H H H H H H H H H H H H H H H H H H H H H H H H H H H H H H H H H H H H H H H H H H H H H H H H H H H H H H H H H H H H H H H H H NA NA NA NA NA NA NA NA NA NA NA NA NA H H H H H H H H H H H H H H H H H H H H H H H H H H H H H H H H H H H H H H H H H H H H H H H H H H H H …	A A A A A A A A A A A A A A A A A A A A A A A A A A A A A A A A A A A A A A A A A A A A A A A A A A A A A A A A A A A A A A A A A A A A A A A A A A A A A A A A A A A A A A A A A H H H H H H H H H H H H H H H H H H H H H H H H H H H H H H H H H H H H H H H H H H H H H H H H H H H H H H H H H H H H H H H H H H H H H H H H H H H H H H H H H H H H H H H	A A A A A A A A A A A A A A A A A A A A A A A A A A A A A A A A A A A A A A A A A A A A A A A A A A NA NA NA NA NA A A A A A A A A A A A A A A A A A A A A A A A A A A A A A A A A A A H H H H H H A A A A A A A A A A A A A A A A A A A A A A A A A A A A A A A A	H H H H H H H H H H H H H H H H H H H H H H H H H H H H H H H H H H H H H H H H H H H H H H H A A A H H H H H H H H H H H H H H H H H H H H H H H H H H H H H H H H H H H H H H H H H H H H H A A A A A A A A A A A A A A A A A A A A A A A A A A A A A A A A A A A A A A A A A A A A A A A A A A A A A A A A A A A A A A A A A A A A A A A A A A A A A A A A A A A A A A A A A A A A A A A A A A A A A A A A A…	A A A A A A A A A A A A A A A A A A A A A A A A A A A A A A A A A A A A A A A A A H H H H H H H H H H H H H H H H A A A A A A A A NA NA NA NA NA NA NA NA NA NA NA NA NA NA NA NA NA NA NA NA NA NA A A A A A A A A A A A A A A A A A A A A A A A A A A A A A A A A A A A A A A A A A A A A A A A A A A A A A A A A A A A A A A A A A A A A A A A A A A A A A A A A A A A A A A A A A A A A A	A A A A A A A A A A A A A A A A A A A A A A A A A A A A A A A A A A A A A A A A A A A A A A A A A A A A A A A A A A A A A A A A A A A A A A A A A A A A A A A A A A A A A A A A A A A A A A A A A A A A A A A A A A A A A A A A A A A A A A A A A A A A A A A A A A A A A A A A A A A H H H H H H H H H H H H H H H H A A A A A A A A A A A A A A A A A A A A A A A A A A A A A A A A A A A A A A A A A A A A A…	A A A A A A A A A A A A A A A A A A A A A A A A A A A A A A A A A A A A A A A A A A A A A A A A A A A A A A A A A A A A A A A A A A A A A A A A A A A A A A A A A A A A A A A A A A A A A A A A A A A A A A A A A A A A A A A A A A A A A A A A A A A A A A A A A A A A A A A A A A A A A A A A A A A A A A A A A A A A A A A A A A A A A A A A A A A A A A A A A A A A A A A A A A A A A A	NA NA NA NA NA NA NA NA NA NA NA A A A A A A A A A A A A A A A A A A A A A A A A A A A A A A A A A A A A A A A A A A A A A A A A H H H A A A A A A A A A A	A A A A A A A A A A A A A A A A A A A A A A A A A A A A A A A A A A A A A A A A A A A A A A A A H H H H H H H H A A A A A A A A A A A A A A A A A H H H H H H H H H H H H H H H H H H H H H H H H H H H H H H H H H H H H H H H H H H H H H H H H H H H H H H H H H H H H H H H H H H H H H H H H H H H H H H H H H H H H H H H H H H H H H H H H H H H H H H H H H H H H H H H H H H H H H H H H H H H H H H H…	H H H H H H H H H H H H H H H H H H H H H H H H H H H H H H H H H H H H H H H H H H H H H H H H H H H H H H H H H H H H H H H H H H H H H H H H H H H H H H H H H H H H H H H H H H H H H H H H H H H H H H H H H H H H H H H H H H H H H H H H H H H H H H H H H H H H H H H H H H H H H H H H H H H H H H A A A A A A A A A A A A A A A A A A A A H H H H H H H H H H H H H H H H H H H H H H H H H H H H H H…	2	0.7	80
RIL-52-G	H H H H H A A A A A A A A A A A A A A A A A A A A A A A A A A A A A A A A A A A A A A A A A A A A A A A A A A A A A A A H H H H H H A A A A A A A A A A A A A A A A A A A A A A A A A A A A A A A A A A A A A A A A A A A A A A A A A A A A A A A A A A A A A A A A A A A A A A A A A A A A A A A A A A A A A A A A A A A A A A A A H H H H H A A A A A A A A A A A A A A A A A A A A NA NA NA NA NA NA NA NA N…	A A A A A A A A A A A A A A A A A A A A A A A A A A A A A A A A A A A A A A A A A A A A A A A H H H H H H H H H H H H H H H H H H H H H H H H H H H H H H H H H H H H A A A A A A A A A A A A A A A A A A NA NA NA NA NA NA NA NA NA NA NA NA NA NA A A A A A A A A A A A A A NA NA NA NA NA NA NA NA NA NA NA NA NA NA NA NA NA A A A A A A A A A A A A A A A A A A A A A A A A A A A A A A A A A A A A A A A …	H H H H H H H H H H H H H H H H H H H H H H H H A A A A A A A A A A A A A A A A A A H H H H H H H H H H H H H H H H H H H H H H H H H H H H H H H H H H H H H H H H H H H H H H H H H H H H H H H H H H H H H H H H H H H H H H H H H H H H H H H H H H H H H H H H H H H H H H H H H H H H H H H H H H H H H H H H H H H H H H H A A A A A A A A A A A A A A A A A A A A A H H H H H H H H H H H H H H H H H H…	A A A A A A A A A A A A A A A A A A A A A A A A A A A A A A A A A A A A A A A A A A A A A A A A A A A A A A A A A A A A A A A A A A A A A A A A A A A A A A A A A A A A A A A A A A A A A A A A A A A A A A A A A A A A A A A A A A A A A A A A A A A A A A A A A A H H H H H H H H H H H H H H H H A A A A A A A A A A A A A A A A A H H H H H H H H H H H H H	A A A A A A A A A A A A A A A A A A A A A A H H H H H H H H H H H H H H H H H H H H H H H H H H H H H H H H H H H H H H A A A A A A A A A A A A A A A A A A A A A A A A A A A A A A A A A A A A A A A A A A H H H H H H H H H H H H H H H H H H H H H H H H H	A A A A A A A A A A A A A A A A A A A A A A A A A A A A A A A A A A A A A A A A A A A A A A A A A A A A A A A A A A A A A A A A A A A A A A A A A A A A A A A A A A A H H H H H H H H H H H H H H H H H H H H H H H H H H H H H H H H H H H H H H H H H H H H H H H H H H H H H H H H H H H H H H H H H H H H H H A A A A A A A A A A A A A A A A A A A A A A A A A A A A A A A A A A A A A A A A A A A A A A A…	A A A A A A A A A A A A A A A A A A A A A A A A A A A A A A A A A A A A A A A A A A A A A A A A A A A A A A A A A A A A A A A A A A A A A A A A A A A A A A A A A A A A A A A A A A A A A A A A A A A A A A A A A A A A A A A A A A A A A A A A A NA NA NA NA NA NA NA NA NA NA NA NA NA NA NA NA NA NA NA NA NA NA NA NA NA NA NA NA NA NA NA NA NA NA NA NA NA NA NA NA NA NA NA NA NA NA NA NA NA NA NA NA N…	H H H H H H H H H H H H H H H H H NA NA NA NA NA NA NA NA A A A A A A A A A A A A A A A A A A A A A A A A A A A A A A A A A A A A A A A A A A A A A A A A A A A A A A A A A A A A A A H H H H H H H H H H H H H H H H H H H H H H H H H H H A A A A A A A A A A A A A A A A A A A A A A A A A A A A A A A A A A A A A A H H H H H H H H H H H H H H H H H H H H H H H H H H H H H H H H H H H H H H H H H H H H…	A A A A A A A A A A A A A A H H H H H H H H H H H H H H H A A A A A A A A A A A A A A A A A A A A A A A A A H H H H H H A A A A A A A A A A A A A A A A A A A A A A A A A A A A A A A A A A A A A A A A A A A A A A A A A A A A A A A A A A A A A A A A A A A A A A A A A A A A A A A A A A A A A A A A A A A A A A A A A A A A A A A A A A A A A A A A A A A A A A A A A A A A A A A A A A	NA NA NA NA NA NA NA NA NA NA NA NA NA NA NA NA NA A A A A A A A H H A A A A A A A A A A A A A A A A A A A A A A A A A A A A A A A A A A A A A A A A A A A A A H	H H H H H H H H H H H H H H H H H H H H H H H H H H H H H H H H H H H H H H H A A A A A A A A A A H H H H A A A A A A A A A A A A A A A A A A A A A A A A A A A A A A A A A A A A A A A A A A A A A A A A A A A A A A A A A A A A A A A A A A A A A A A A A A A A A A A A H H H H H H H H H H H H H H H H H H H H H H H H A A A A A A A A A A A A A A A A A A A A A A A A A A A A A A A A A A A A A A A A A A A…	A A A A A A A A A A A NA NA NA NA NA NA NA NA NA NA NA NA NA NA NA NA NA NA NA NA NA NA NA NA NA NA NA NA NA H H H H H H H H H H H H H H A A A A A A A A A A A A A A A A A A A A A A A A A A A A A A A A A A A A A A A A A A A A A A A A A A A A A A A A A A A A A A A A A A A A A A A A A A A A A A A A A A A A A A A A A A A A A A A A A A A A A A A A A A A A A A A A A A A A A A A A A A A A A A A A A A A …	2	1.2	42.9
RIL-52-R	H H H H H A A A A A A A A A A A A A A A A A A A A A A A A A A A A A A A A A A A A A A A A A A A A A A A A A A A A A A A H H H H H A A A A A A A A A A A A A A A A A A A A A A A A A A A A A A A A A A A A A A A A A A A A A A A A A A A A A A A A A A A A A A A A A A A A A A A A A A A A A A A A A A A A A A A A A A A A A A A A A H H H H H A A A A A A A A A A A A A A A A A A A A NA NA NA NA NA NA NA NA N…	A A A A A A A A A A A A A A A A A A A A A A A A A A A A A A A A A A A A A A A A A A A A A A A H H H H H H H H H H H H H H H H H H H H H H H H H H H H H H H H H H H H A A A A A A A A A A A A A A A A A A A A A A A A A A A A A A A A A A A A A A A A A A A A H H H H H H H H H H H H H H H H H H H H H H H H H H H NA NA NA NA NA NA NA NA NA NA NA NA NA NA NA NA NA NA NA NA NA NA NA NA NA NA A A A A A A A…	A A A A A A A A H H H H H H H H H H H H H H H H A A A A A A A A A A A A A A A A A A H H H H H H H H H H H H H H H H H H H H H H H H H H H H H H H H H H H H H H H H H H H H H H H H H H H H H H H H H H H H H H H H H H H H H H H H H H H H H H H H H H H H H H H H H H H H H H H H H H H H H H H H H H H H H H H H H H H H H H H A A A A A A A A A A A A A A A A A A A A A H H H H H H H H H H H H H A A A A A…	H H H H H H H H H H H A A A A A A A A A A A A A A A A A A A A A A A A A A A H H H H H A A A A A A A A A A A H H H H H A A A A A A A A A A A A A A A A A A A A A A A A A A A A A A A A A A A A A A A A A A A A A A A A A A A A A A A A A A A A A A A A A A A A A A A H H H H H H H H H H H H H H H H A A A A A A A A A A A A A A A A A H H H H H H H H H H H H H	A A A A A A A A A A A A A A A A A A A A A A H H H H H H H H H H H H H H H H H H H H H H H H H H H H H H H H H H H H H H A A A A A A A A A A A A A A A A A A A A A A A A A A A A A A A A A A A A A A A A A A H H H H H H H H H H H H H H H H H H H H H H H H H	A A A A A A A A A A A A A A A A A A A A A A A A A A A A A A A A A A A A A A A A A A A A A A A A A A A A A A A A A A A A A A A A A A A A A A A A A A A A A A A A A A A H H H H H H H H H H H H H H H H H H H H H H H H H H H H H H H H H H H H H H H H H H H H H H H H H H H H H H H H H H H H H H H H H H H H H H H H H H H H H H H H H H H H H H H H H H H H H H H H H A A A A A A A A A A A A A A A A A A A A…	A A A A A A A A A A A A A A A A A A A A A A A A A A A A A A A A A A A A A A A A A A A A A A A A A A A A A A A A A A A A A A A A A A A A A A A A A A A A A A A A A A A A A A A A A A A A A A A A A A A A A A A A A A A A A A A A A A A A A A A A A A A A A A A A A A A A A A A A A A A A A A A A A A A A A A A A A A A A A H H H H H NA NA NA NA NA NA NA NA NA NA NA NA NA NA NA NA NA NA	H H H H H H H H H H H H H H H H H NA NA NA NA NA NA NA NA A A A A A A A A A A A A A A A A A A A A A A A A A A A A A A A A A A A A A A A A A A A A A A A A A A A A A A A A A A A A A A H H H H H H H H H H H H H H H H H H H H H H H H H H H A A A A A A A A A A A A A A A A A A A A A A A A A A A A A A A A A A A A A A H H H H H H H H H H H H H H H H H H H H H H H H H H H H H H H H H H H H H H H H H H H H…	A A A A A A A A A A A A A A H H H H H H H H H H H H H H H A A A A A A A A A A A A A A A A A A A A A A A A A H H H H H H A A A A A A A A H H H H H H H H H H H H H H H H H H H H H H H H H H H H H A A A A A A A A A A A A A A A A A A A A A A A A A A A A A A A A A A A A A A A A A A A A A A A A A A A A A A A A A A A A A A A A A A A A A A A A A A A A A A A A A A A A A A A A A A A A A	NA NA NA A A A A A A A A A A A A A A A A A A A A A A A A A A A A A A A A A A A A A A A A A A A A A A A A A A A A A A A A A A A A A A A A A A A A A	H H H H H H H H H H H H H H H H H H H H H H H H H H H H H H H H H H H H H H H H H H H H H H H H H H H H A A A A A A A A A A A A A A A A A A A A A A A A A A A A A A A A A A A A A A A A A A A A A A A A A A A A A A A A A A A A A A A A A A A A A A A A A A A A A A A A A A A A A A A A A A A A A A A A A A A A A A A A A H H H H H H H H H H H H H H H H H H H H H H H H H H H H H H H H H H H H H H H H H H H…	A A A A A A A A A A A NA NA NA NA NA NA NA NA NA NA NA NA A A A A A A A A A A A A A A A A A H H H H H H H H H H H H H H A A A A A A A A A A A A A A A A A A A A A A A A A A A A A A A A A A A A A A A A A A A A A A A A A A A A A A A A A A A A A A A A A A A A A A A A A A A A A A A A A A A A A A A A A A A A A A A A A A A A A A A A A A A A A A A A A A A A A A A A A A A A A A A A A A A A A A A A A A A A…	0	.	0
RIL-53-G	NA NA NA NA A A A A A A A A A A A A A A A A A A A A A A A A A A A A A A A A A A A A A A A NA NA NA NA NA NA NA NA NA NA NA NA NA NA NA NA NA NA NA NA NA NA A A A A A A A A A A A A A A A A A A A A A A A A A A A A A A A A A A A A A A A A A A A A A A A A A A A A A A A A A A A A A A A A A A A A A A A A A A A A A A A A A A A A A A A A A A A A A A A A A H H H H H A A A A A A A A A A A A A A A A A A A A…	A A A A A A A A A A A A A A A A A A A A A A A A A A A A A A A A A A A A A A A A A A A A A A A A A A A H H H H H H H H H H H H H H H H H H H H H H H H H H H H H H H H A A A A A A A A A A A A A A A A A A A A A A A A A A A A A A A A A A A A A A A A A A A A H H H H H H H H H H H H H H H H H H H H H H H H H H H NA NA NA NA NA NA NA NA NA NA NA NA NA NA NA NA NA NA NA NA NA NA NA NA NA NA A A A A A A A…	A A A A A A A A A A A A A A A A A A A A A A A A H H H H H H H H H H H H H H H H H H H H H H H H H H H H H A A A A A A A A A A A A A A A A A A A A A A A A A A H H H H H H H H H H H H H H H H H H H H H H H H H H H H H H H H H H H H H H H H H H H H H H H H H H H H H H H H H H H H H H H H H H H H H H H H H H H H H H H H H H A A A A A A A A A A A A A A A A A A A A A H H H H H H H H H H H H H H H H H H…	A A A A A A A A A A A A A A A H H H H H H A A A A A A A A A A A A A A A A A A A A A A A A A A A A A A A A A A A A A A A A A A A A A A A A A A A A A A A A A A A A A A A A A A A A A A A A A A A A A A A A A A A A A A A A A A A A A A A A A A A A A A A A A A A A A A A A A H H H H H H H H H H H H H H H H H H H H H H H H H H H H H H H H H H H H H H H H H H	H H H H A A A A A A A A A A A A A A A A A A A A A A A A A A A A A A A A A A A A A A A A A A A A A A A A A A A A A A A A A A A A A A A A A A A A A A A A A A A A A A A A A A A A A H H H A A A A A A A A A A A A A A A A A A A A A A A A A A A A A A A A A A A	A A A A A A A A A A A A A A A A A A A A A A A A A A A A A A A A A A A A A A A A A A A A A A A A A A A A H H H H H H H H H H H H H H H H H H H H H H H H H H H H H H H H H H H H H H H H H H H H H H H H H H H H H H H H H H H H H H H H H H H H H H H H H H H H H H H H H H A A A A A A A A A A A A A A A A A A A A A A A A A A A A A A A A A A A A A A A A A A A A A A A A A A A A A A A A A A A A A A A A A A…	H H H H H H H H H H H H H H H H H H H H H H H H H H H H H H H H H H H H H H H H H H H H H H H H H H H H H H H H H H H H H A A A A A NA NA NA NA NA NA NA NA NA NA NA NA NA NA NA NA NA NA NA NA NA NA NA NA A A A A A A A A A A A A A A A A A A A A A A A A A A A A A A A A A A A NA NA NA NA NA NA NA NA NA NA NA NA NA NA NA NA NA NA NA NA NA NA NA NA NA NA NA NA NA NA NA NA NA NA NA NA NA NA NA NA NA NA…	A A A A A A A A A A A A A A A A A A A A A A A A A A H H H H H H H H H H H H H H H A A A A A A A A A A A A A A A A A A A A A A A A A A A A A A A A A A A A A A A A A A A A H H H H H H H H H H H A A A NA NA NA NA NA NA NA NA NA NA NA A A A A A A A A A A A A A A A A A A A A A A A A A A A A A A A A A A A A A A A A A A H H H H H H H H H H H NA NA NA NA NA NA NA NA NA NA H H H H H H H H H H H H H H H H …	A A A A A A A A A A A A A A H H H H H H H H H H H H H H H A A A A A A A A A A A A A A A A A A A A A A A A A H H H H H H A A A A A A A A A A A A A A A A A A A A A A A A A A A A A A A A A A A A A A A A A A A A A A A A A A A A A A A A A A A A A A A A A A A A A A A A A A A A A A A A A A A A A A A A A A A A A A A A A A A A A A A A A A A A A A A A A A A A A A A A A A A A A A A A A A	A A A H H H H H H H H H H H H H H H H H H H H H H H H H H H H H H H A A A A A A A A A A A A A A A A A A A A A A A A A A A A A A A A A A A A A A	H H H H H H H H H H H H H H H H H H H H H H H H H H H H H H H H H H H H H H H H H H H H H H H H H H H H H H H H H H H A A A A A A A A A A A A NA NA NA NA NA NA NA NA NA NA NA NA NA NA NA NA NA NA NA NA NA NA NA NA NA NA NA NA NA H H H H H H H H H H H H H H H H H H H H H H H H H H H H H H H H H H H H H H H H H H H H H H H H H H H H H H H H H A A A A A A A A A A A A A A A A A NA NA NA A A A A A A A…	A A A A A A A A A A A A A A A A A A A A A A A A A A A A A A A A A A A A A A A A A H H H H H H H H H H H H H A A A A A A A A A A A A A A A A A A A A A A A A A A A A A A A A A A A A A A A A A A A A A A A A A A A A A H H H A A A A A A A A A A A A A A A A A A A A A A A A A A A A A A A A A A A A A A A A A A A A A A A A A A A A A A A A A A A A A A A A A A A A A A A A A A A A A A A A A A A A A A A A A A…	4	3.7	100
RIL-53-R	A A A A A A A A A A A A A A A A A A A A A A A A A A A A A A A A A A A A A A A A A A A A A A NA NA NA NA A A A A A A A A A A H H H H H A A A A A A A A A A A A A A A A A A A A A A A A A A A A A A A A A A A A A A A A A A A A A A A A A A A A A A A A A A A A A A A A A A A A A A A A A A A A A A A A A A A A A A A A A A A A A A A A A A A A H H H H H H H H H H H H H H H H H H H H H H H H H H H H H H H H H…	A A A A A A A A A A A A A A A A A A A A A A A A A A A A A A A A A A A A A A A A A A A A A A A A A H H H H H H H H H H H H H H H H H H H H H H H H H H H H H H H H H H A A A A A A A A A A A A A A A A A A A A A A A A A A A A A A A A A A A A A A A A A A A A H H H H H H H H H H H H H H H H H H H H H H H H H H H H NA NA NA NA NA NA NA NA NA NA NA NA A A A A A A A A A A A A A A A A A A A A A A	NA NA NA NA NA NA NA NA NA NA NA NA NA NA NA NA NA NA NA NA NA NA NA NA NA NA NA NA NA NA NA NA NA NA NA NA NA NA NA NA NA NA H H H H H H H H H H H NA NA NA NA NA NA NA NA NA NA NA NA NA NA NA NA NA NA NA NA NA NA NA NA NA H H H H H H H H H H H H H H H H H H H H H H H H H H H H H H H H H H H H H H H H H H H H H H H H H H H H H H H H H H H H H H H H H H H H H H H H H H H H H H H H H H H H A A A A …	A A A A A A A A A A A A A A A H H H H H H A A A A A A A A A A A A A A A A A A A A A A A A A A A A A A A A A A A A A A A A A A A A A A A A A A A A A A A A A A A A A A A A A A A A A A A A A A A A A A A A A A A A A A A A A A A A A A A A A A A A A A A A A A A A A A A A A H H H H H H H H H H H H H H H H H H H H H H H H H H H H H H H H H H H H H H H H H H	H H H H A A A A A A A A A A A A A A A A A A A A A A A A A A A A A A A A A A A A A A A A A A A A A A A A A A A A A A A A A A A A A A A A A A A A A A A A A A A A A A A A A A A A A H H H H A A A A A A A A A A A A A A A A A A A A A A A A A A A A A A A A A A	A A A A A A A A A A A A A A A A A A A A A A A A A A A A A A A A A A A A A A A A A A A A A A A A A A A A H H H H H A A A A A A A A A A NA NA NA NA NA NA A A A A A A A A A A H H H H H H H H H H H H H H H H H H H H H H H H H H H H H H H H H H H H H H H H H H H H H H H H H H H A A A A A A A A A A A A A A A A A A A A A A A A A A A A A A A A A A A A A A A A A A A A A A A A A A A A A A A A A A A A A A A…	H H H H H H H H H H H H H H H H H H H H H H H H H H H H H H H H H H H H H H H H H H H H H H H H H H H H H H H H H H H H A A A A A A A A A A A A A A A A A A A A A A A A A A A A A A A A A A A A A A A A A A A A A A A A A A A A A A A A A A A A A A A A A A A A A A A A A A A A A A A A A A A A A A A A A A A A A A A A A H H H H H H H H H H H H H A A A A A A A A H H	A A A A A A A A A A A A A A A A A A A A A A A A A A H H H H H H H H H H H H H H H A A A A A A A A A A A A A A A A A A A A A A A A A A A A A A A A A A A A A A A A A A H H H H H H H H H H H H H A A A A A A A A A A A A A A A A A A A A A A A A A A A A A A H H H H H H H H H H H H H H H H H H H H H H H H H H H H H H H H H H H H H A A A A A A A A A NA NA NA H H H H H H H H H H H H H H H H H H H H H H H …	A A A A A A A A A A A A A A H H H H H H H H H H H H H H H A A A A A A A A A A A A A A A A A A A A A A A A A A H H H H H A A A A A A A A A A A A A A A A A A A A A A A A A A A A A A A A A A A A A A A A A A A A A A A A A A A A A A A A A A A A A A A A A A A A A A A A A A A A A A A A A A A A A A A A A A A A A A A A A A A A A A A A A A A A A A A A A A A A A A A A A A A A A A A A A A	A A A A A A H H H H H H H H H H H H H H H H H H H H H H H H H H H H A A A A A A A A A A A A A A A A A A A A A A A A A A A A A H H H H H H H H H	H H H H H H H H H H H H H H H H H H H H H H H H H H H H H H H H H H H H H H A A A A A A A A NA H H H H H H H H H H H H H H H H A A A A NA NA NA NA NA NA NA NA NA NA NA NA NA NA NA NA NA NA NA NA NA NA NA NA NA NA NA NA NA NA NA NA NA NA NA NA NA NA NA NA NA NA NA NA NA NA NA NA NA NA NA NA NA NA NA A A A A A A A A A A A A A A A A A A A A A A A A A A A A A A A A A A A H H H H H H H H H H H H H H H…	A A A A A A A A A A A H H H A A A A A A A A A A A A A A A A A NA NA NA NA NA NA NA NA NA NA H H H H H H H H H H H H H A A A A A A A A A A A A A A A A A A A A A A A A A A A A A A A A A A A A A A A A A A A A A A A A A H H H H H A A A A A A A A A A A A A A A A A A A A A A A A A A A A A A A A A A A A A A A A A A A A A A A A A A A A A A A A A A A A A A A A A A A A A A A A A A A A A A A A A A A A A A A…	3	3.3	40
RIL-55-G	A A A A A A A A A A A A A A A A A A A NA NA NA NA NA NA NA NA NA NA NA NA NA NA NA NA H H H H H H H H H H H H H H H H NA NA NA NA NA NA NA NA NA NA NA NA NA NA NA NA NA NA NA NA NA NA NA A A A A A A A A A A A A A A A A A A A A A A A A A A A A A A A A A A A A A A A A A A A A A A A A A A A A A A A A A A A A A A A A A A A A A A A A A A A A A A A A A A A NA NA NA NA NA NA NA NA NA NA NA NA NA NA NA N…	NA NA NA NA NA NA NA NA NA A A A A A A A A A A A A A A A A A A A A H H H A A A A A A A A A A A A A A A A A A A A A A A A A A A A A A A A A A A A A A A A A NA NA NA NA NA NA NA NA NA NA A A A A A A A A A A A A A H H H H H NA NA H H H H H H H H H H H H H H H H H H H H H H H H H H H H H H H H H H H H H H H H H H H H H H H H H H H NA NA NA NA NA NA NA NA NA NA NA NA NA NA NA NA NA NA NA NA NA NA NA N…	A A A A A A A A NA NA NA NA NA NA NA NA NA NA NA NA NA NA NA A A A A A A A A A A A A A A A A A A NA NA NA NA NA NA NA NA NA NA NA NA NA NA NA NA NA NA NA NA NA NA NA NA NA NA NA NA NA NA NA NA NA NA NA NA NA NA NA NA NA NA NA NA NA NA NA NA NA NA NA NA NA NA NA NA NA NA NA H H H H H H H H H H H H H H H H H H H H H H H H H H H H H H H H H H H H H H H H H H H H H H H H H H H H H H H H H H H H H A A…	A A A A A A A A A A A A A A A A A A A A A A A A A A A A A A A A A A A A A A A A A A A A A A A A A A A A A A A A A A A A A A A A A NA NA NA NA NA NA NA NA NA NA NA NA NA NA NA NA NA NA NA NA NA NA NA NA NA NA NA NA NA NA NA NA NA NA NA NA A A A A A A A A A A A A A A A A A A A A A A A A A A A A A A A A A A A A A A A A A A A NA NA NA NA NA NA NA NA NA NA NA NA NA NA NA A A A A A A A A A A A A A A A …	A A A A A A A A A A A A A A A A A A A A A A A A A A A H H H NA NA NA NA NA NA NA NA NA NA NA NA NA NA NA NA H H H H H H H H H H H H H H A A A A A A A A A A A A A A A A A A NA NA NA NA A A A A A A A A A A A A A A A A A A A A A A A A A A A A A A A A A A A A A A A A A A A A A	A A A A A A A A H H H H H H H H H H H H H H H H H H H H H A H H H H H H H H H H H H H H H H A A A A A A A A A A A A A A A A A A A A A A A A A A A A A A A A A A A A A A A A NA NA NA NA NA NA NA NA NA NA NA NA NA NA NA NA NA NA NA NA NA NA NA NA NA NA NA NA NA A A A A A A A A A A A A A A A A A NA NA NA NA NA NA NA NA NA NA NA NA NA NA NA NA NA NA NA H H H H H H NA NA NA NA NA NA NA NA NA NA NA NA N…	A A A A A A A A A A A A A A A A A A A A A A A A A A A A A NA NA NA NA NA NA NA NA NA NA NA NA NA NA NA NA NA A A A A A A A A A A A A A A A A A A A A A A A A A A A A A A A A A A A A A A A A A A A A A A A NA NA NA NA NA NA NA NA NA NA NA NA NA NA NA NA NA NA NA NA NA NA NA NA NA NA NA NA NA NA NA NA NA NA NA NA NA NA NA NA NA NA NA NA NA NA NA NA NA A A A A A A A A A A A A A A A A A A A A A A A A A…	A A A A A A A NA NA NA NA NA NA NA NA NA NA NA NA NA NA NA NA NA NA NA NA A A A A A A A A A A A A A A A A A A A A A A A A A A A A A A A A A A A A A A A A A A A A A A A A A A A A A A A A A A A A A A A A A A A A A A A A A A A A A A A A A A A A A A A A A A A A A A A A A A A A A A A A A A A A A A A A A A A A A A A A A A A A A A A A A A A A A A A A A A NA NA NA NA NA NA NA NA NA NA NA NA NA NA NA NA N…	A A A A A A A A A A A A A A A A NA NA NA NA NA NA NA NA NA NA NA NA NA NA NA NA NA NA NA NA NA NA NA NA NA NA NA NA NA H H H H H H H H NA NA NA NA NA NA NA NA NA NA NA NA NA NA NA NA NA NA NA NA NA NA NA NA NA NA NA H H H H H H H H H H H H H H H H H H NA NA NA NA NA NA NA NA NA NA NA NA NA NA NA NA NA NA NA NA NA NA NA NA NA NA NA NA NA NA NA NA NA NA NA NA NA NA NA NA NA NA NA NA A A A A A A A A…	NA NA NA A A A A A A A A A A A A A A A A A A A A A A A A A A A A A NA NA H H H H H H NA NA NA NA NA NA NA NA NA NA NA NA NA NA NA NA NA NA NA NA NA NA NA A A A A A A A A A	A A A A A A A A A A A A A A A A A A A A A A A A A A A A A A A A A A A A A A A A A A A A A A A A A A A A A A A A A A A A A A A A A A A A A A A A A A A A A A A A A A A A A A A A A A A A A A A A A A A A A A A A A A A A A A A A A A A A A A A A A A A A A A A A A A A A NA NA NA NA NA NA NA NA NA NA NA NA NA NA NA NA NA NA NA NA NA NA NA NA NA NA NA NA NA NA NA NA NA NA NA NA NA NA NA NA NA NA NA NA NA …	H H H H H H H NA NA NA NA NA NA NA NA A A A A A A A A A A A A A A A NA NA NA NA NA NA NA NA NA NA NA NA NA NA NA NA NA A A A A A A A A A A A A A A A A A A A A A A A A A A A A A A A A A A A A A A A A A A A A A A A A A A A A A A A A A A A A A A A A A A A A A A A A A A A A A A A A A A A A A A A A A A A A A A A A A A A A A A A A A A A A A A A A A A A A A A A A A A A A A A A A A A A A A A A A A A A A …	1	0.6	71.4
RIL-55-R	A A A A A A A A A A A A A A A A A A A A A A A A A A A A H H H A A A A H H H H H H H H H H H H H H H H A A A A A A A A A A A A A A A A A A A A A A A A A A A A A A A A A A A A A A A A A A A A A A A A A A A A A A A A A A A A A A A A A A A A A A A A A A A A A A A A A A A A A A A A A A A A A A A A A A A A A A A A A A A A A A A A A A A A A A A A A A A NA NA NA NA NA NA NA NA NA NA NA NA NA NA NA NA NA …	A A A A NA NA NA NA A A A A A A A A A A A A A A A A A A A A A A A A A A A A A A A A A A A A A A A A A A A A A A A A A A A A A A A A A A H H H H H H H H H H H H H H H H H A A A A A A A A A A A A A H H H H H NA NA NA NA NA NA NA NA NA NA NA NA NA NA NA NA NA NA NA NA NA NA NA NA NA NA NA NA NA NA NA NA NA NA NA NA NA H H H H H H NA NA H H H H H H H H H H H H NA NA NA NA NA NA NA NA NA NA NA NA NA N…	A A A A A A A A A A A A A A A A A A A A A A A A A A H H H H H H A A A A A A A A A A A A A A A A A A A A A A A A A A A A A A A A A A A A A A A A A A A A A A A A A A A A A A A A A A A A A A A A A A A A H H H H H H H H H H H H H H H H H H H H H H H H H H H H H H H H H H H H H H H H H H H H H H H H H H H H H H H H H H H H H H H H H H H H H H H H H H H H H H H H H H H H H H H H H H H H H H H H H H H H…	NA NA NA NA NA NA NA NA NA NA NA NA NA NA NA NA NA NA NA NA NA NA NA NA NA NA NA NA NA NA NA NA NA NA NA NA NA NA NA NA NA NA NA NA NA H H H H H H NA NA NA NA NA NA NA NA NA NA NA NA NA H H H H H H H H H H H H H H H H H H H H H H H H H H H H H H H H H H H H H A A A A A A A A A A A A A A A A A A A A A A A A A A A A A A A A A A A A A A A A A A A A A A A A A A A A A A A A A A A A A A A A A A A A A A…	A A A A A A A A A A A A A A A A A A A A A A A A A A A A NA NA NA NA NA NA NA NA NA NA NA NA NA NA NA NA NA NA NA NA NA NA NA NA NA NA NA NA NA NA NA NA NA NA NA NA NA NA NA NA NA NA NA NA NA NA NA NA NA NA NA NA NA NA NA NA NA NA NA NA NA A A A A A A A NA NA NA NA A A A A A A A A A A A A A A A A A A A A A A A A A A A	A A A A A A A H H H H H H H H H H H H H H H H H H H H H H H H H H H H H H H H H H H H H H A A A A A A A A A A A A A A A A A A A A A A A A A A A A A A A A A A A A A A A A A A A A A A A A A A A A A A A A A A A A A A A A A A A A A A A A A A A A A A A A A A A A A A A A A A A A A A A A A A A A A A NA NA NA NA NA NA NA NA NA NA NA NA NA NA NA NA NA NA NA NA NA NA NA NA A A A A A A A A A A A A A A A A A…	A A A A A A A A A A A A A A A A A A A A A A A A A A A A A A A A A A A NA NA NA NA NA NA NA NA NA NA A A A A A A A A A A A A A A A A A A A A A A A A A A A A A A H H H A A A A A A A A A A A A A A A A A A A A A A A A A NA NA NA NA NA NA NA NA NA NA NA NA H H H H H H H H H H H H H H H H H H H H H H H H H H H H H H H H H H H H H H H H H H H H H H A A A A A A A A A A A A A A A H H H H	NA NA NA NA NA NA NA NA NA NA A A A A A A A A A A A A A A A A A A A A A A A A A A A A A A A A A A A A A A A A A A A A A A A NA A A A A A A A A A A A A A A A A A A A A A A A A A A A A A A A A A A A A A A A A A A A A NA NA NA NA NA NA NA NA NA NA NA NA NA NA NA NA NA NA NA NA NA NA NA NA NA NA NA NA NA NA NA NA NA NA NA NA NA NA NA NA A A A A A A A A A A A A A A A A A A A A A A A A NA NA NA NA NA N…	NA NA NA NA NA A A A A A A A A A A A A A A A A A A NA NA NA NA NA NA NA NA NA NA NA NA NA NA NA NA NA NA NA NA NA NA NA NA NA NA NA NA NA NA NA NA NA NA NA NA NA NA NA NA NA NA NA NA NA NA NA NA NA NA NA NA NA NA NA NA NA NA NA NA NA NA NA NA NA NA NA NA NA NA NA NA NA NA NA NA NA NA NA NA NA NA NA NA NA NA NA NA NA NA NA NA NA NA NA NA NA NA NA NA NA NA NA NA NA NA NA NA NA NA NA NA NA NA NA NA …	A A A A A A A A A A A A A A A A A A A A A A A A A A A A A A A A A A H H H H H A A A A A A A A A A A A A A A A A A A A A A A A A A A A A A A A A	A A A A A A A A A A A A A A A A A A A A A A A A A A A A A H H H H H H H H H H H H H H H H H A A A A A A A A A A A A A A A A A A A A A A A A A A A A A A A A A A A A A A A A A A A A A A A A A A A A A A A A A A A A A A A A A A A A A A A A A A A A A A A A A A A A A A A A A A A A A A A A A A A A A A A A A A A A A A A A A A A A A A A A A NA NA NA NA NA NA NA NA NA NA NA NA NA NA NA NA NA NA NA NA NA NA…	H H H H H NA NA NA NA NA NA NA NA NA NA A A A A A A A A A A A A A A H H H H H H H H H H H H H H H H H H H H H H H H A A A A A A A A A A A A A A A A A A A A A A A A A A A A A A A A A A A A A A A A A A A A A A A A A A A A A A A A A A A A A A A A A A A A A A A A A A A A A A NA NA NA NA NA NA NA NA A A A A A A A NA NA NA NA NA NA NA NA NA NA NA NA NA A A A A A A A A A A A A A A A A A A A A A A A A A …	.	.	.
RIL-57-B	H H H H H H H H H H H H H H H H H H H A A A A A A A A A A A A A A H H H H H H H H H H H H H H H H H H H H H H H H H H H H H H H H H H H A A A A A A A A A A A A A A A A A A A A A A A A A A A A A A A A A A A A A A A A A A A A A A A A A A A A A A A A A A A A A A A A A A A A A A A A A H H H H H H H H H H H H A A A A H H H H H H H H H H H H H H H H H H H H H H H H H H H H H H H H H H H H H H H H H H H…	A A A A A A A A A A A A A A A A A A A A A A A A A A A A A A A A A A A A A A A A A A A A A A A A A A A A A A A A A A A A A A A A A A A A A A A A A A A A A A A A A A A A A A A A A A A A A A A A A A A A A A A A A A A A A A A A A A A A A A A A A A A A A A A A A A A A A A A A A A A A A A A A A A A A A A A A A A A A A A A A A A A A A A A A A A A A A A A A A A A A A A A A A A A A A	A A A A A A A A A A A A A A A A A A A A A A A A A A A A A A A A A A A A A A A A A A A A A A A A H H H H H H H H H H H H H H H H H H H H H H H H H H H H H H H H H H H H H H H H H H H H H H H H H H H H H H H H H A A A A A A A A A A A A A A A A A A A A A A A A A A A A A A A A A A A A H H H H H H H H H H H H H H H H H H H H H H H H H H H H H H H H H H H H H H H H H H H H H H H H H H H H H H H H H H H…	H H H H H H H H H H H A A A A A A A A A A H H H A A A A A A A A A A A A A A A A A A A A A A A A A A A A A A A A A A A A A A A A A A A A A A A A A A A A A A A A A A A A H H H H H H H H H H H H H H H H H H H H H H H H H H H H H H H H H H H H H H H H H H H H H H H H H H H H H H H H H H H H H H H H H H H H H H H H H H H H H H H H H H H H H H H H H H H H	A A A A A H H H H H H H H H H H H H H H H A A A A A A A A A A A A A A A A A A A A A NA NA NA NA NA NA NA NA NA NA NA H H A A A A A A A A A A A A A A A A A A A A A A A A A A A A A A A A A A A A A A A A A A A A A A A A A A A A A A A A A A A A A A A A A A A A A A A A	A A A A A A A A A A A A A A A A A A A A A A A A A A A A A A A A A A A A A A A A A A A A NA NA NA NA NA NA NA NA NA H H H H H H H H H H H H H H H H H H H H H H H H H H H H H H H H H H H H H H H H H H A A A A A A A A A A A A A A A A A A A A A A A A A A A A A A A A A A A A A A A A A A A A A A A A A A A A A A A A A A A A A A A A A A A A A A A A A A A A A A A A A A A A A A A A A A A A A A A A A A A A …	A A A A A A A A A A A A A A A A A A A A A A A A A A A A A A A A A A A A A A A A A A A A A A A A A A A A A A A A A A A A A A A A A A A A A A A A A A A A A A A A A A A A A A A A A A A A A A A A A A A A A A A A A A A A A A A A A A A A A A A A A A A A A A A A A A A A A A A A A A A A A A A A A A A A A A A A A A A A A A A A A A A A A A A A A A A A A A A A A A A A	A A A A A A A A A A A A A A A A A A A A A A A A A A A A A A A A A A A A A A A A A A A A A A A A A A A A A A A A A A A A A A A A A A A A A A A A A A A A A A A A A A A A A A A A A A A A A A A A A A A A A A A A A A A A A A A A A A A A A A A A A A A A A A A A A A A A A A A A A A A A A A A A A A A A A A A A A A A A A A A A A A A A A A A A A A A A A A A H H H H H H H H H H H H H H H H H H H H H H H H H…	A A A A A A A A A A A A A A A A A A A A A A A A A A A A A A A A A A A A A A A A A A A A A A A A A H H H H H H H H H H H H H H H H H H H H H H H H H H H H H H H H H H H H H H H H H H H H H H H H H H H H H H H H H H H H H H H H H H H H H H H H H H H H H H H H H H H A A A A A A A A A A A A A A A A A A A A A A A A A A H H H H H A A A A A A A A A A A A A A A A A H H H H H H H H H H	NA NA NA NA NA NA NA NA NA NA NA A A A A A A A A A A A A A A A A A A A A A A A A A A A A A A A A A A A A A A A A A A A A A A A A A A A A A A A A A A A A A	A A A A A A A A A A A A A A A A A A A A A A A A A A A A A A A A A A A A A A A A A A A A A A H H H H H H H H H H A A A A A NA NA NA NA NA NA NA NA NA NA NA NA NA NA NA NA NA NA NA NA NA NA NA NA NA NA NA NA NA NA NA NA NA NA NA NA NA NA NA NA NA NA NA NA NA NA A A A A A A A A A A A A A A A A A A A H H H H H H H H H H H H H H H H H H H H H H H H H H H H H H H H H H H H H H H H H H H H H H H H H H H…	H H H H H H H H H H H H H H H H H H H H H H H H H H H H H H H H H H H H H H H H H H H H H H H H H H H H H H H H H H H H H H H H H H H H H H H H H H H H H H H H H H H H H H H H H H H H H H H H H H H H H H H H H H H H H H H H H H H H H H H H H H H H H H H H H H H H H H H H H H H H H H H H H H H H H H H H H H H H H H H H H H H A A A A A A A A A A A A A A A A A A A A A A A A A A A A A A A A A A A A A…	2	1.9	100
RIL-57-G	H H H H H H H H H H H H H H H H H H H A A A A A A A A A A A A A H H H H H H H H H H H H H H H H H H H H H H H H H H H H H H H H H H H H A A A A A A A A A A A A A A A A A A A A A A A A A A A A A A A A A A A A A A A A A A A A A A A A A A A A A A A A A A A A A A A A A A A A H H H H H H H H H H H H H H H H A A A A H H H H H H H H H H H H H H H H H H H H H H H H H H H H H H H H H H H H H H H H H H H H…	A A A A A A A A A A A A A A A A A A A A A A A A A A A A A A A A A A A A A A A A A A A A A A A A A A A A A A A A A A A A A A A A A A A A A A A A A A A A A A A A A A A A A A A A A A A A A A A A A A A A A A A A A A A A A A A A A A A A A A A A A A A A A A A A A A A A A A A A A A A A A A A A A A A A A A A A A A A A A A A A A A A A A A A A A A A A A A A A A A A A A A A A A A A A A	A A A A A A A A A A A A A A A A A A A A A A A A A A A A A A A A A A A A A A A A A A A A A A A A A H H H H H H H H H H H H H H H H H H H H H H H H H H H H H H H H H H H H H H H H H H H H H H H H H H H H H H H H A A A A A A A A A A A A A A A A A A A A A A A A A A A A A A A A A A A A H H H H H H H H H H H H H H H H H H H H H H H H H H H H H H H H H H H H H H H H H H H H H H H H H H H H H H H H H H H…	H H H H H H H H H H H A A A A A A A A A A A A A A A A A A A A A A A A A A A A A A A A A A A A A A A A A A A A A A A A A A A A A A A A A A A A A A A A A A A A A A H H H H H H H H H H H H H H H H H H H H H H H H H H H H H H H H H H H H H H H H H H H H H H H H H H H H H H H H H H H H H H H H H H H H H H H H H H H H H H H H H H H H H H H H H H H H H H H	A A A A A H H H H H H H H H H H H H H H A A A A A A A A A A A A A A A A A A A A A A A A A NA NA NA NA NA NA NA NA H H A A A A A A A A A A A A A A A A A A A A A A A A A A A A A A A A A A A A A A A A A A A A A A A A A A A A A A A A A A A A A A A A A A A A A A A A	A A A A A A A A A A A A A A A A A A A A A A A A A A A A A A A A A A A A A A A A A A A A A H H H H H H H H H H H H H H H H H H H H H H H H H H H H H H H H H H H H H H H H H H H H H H H H H H A A A A A A A A A A A A A A A A A A A A A A A A A A A A A A A A A A A A A A A A A A A A A A A A A A A A A A A A A A A A A A A A A A A A A A A A A A A A A A A A A A A A A A A A A A A A A A A A A A A A A A A A A…	A A A A A A A A A A A A A A A A A A A A A A A A A A A A A A A A A A A A A A A A A A A A A A A A A A A A A A A A A A A A A A A A A A A A A A A A A A A A A A A A A A A A A A A A A A A A A A A A A A A A A A A A A A A A A A A A A A A A A A A H H H H H H H H H A A A A A A A A A A A A A A A A A A A A A A A A A A A A A A A A A A A A A A A A A A A A A A A A A A A A	A A A A A A A A A A A A A A A A A A A A A A A A A A A A A A A A A A A A A A A A A A A A A A A A A A A A A A A A A A A A A A A A A A A A A A A A A A A A A A A A A A A A A A A A A A A A A A A A A A A A A A A A A A A A A A A A A A A A A A A A A A A A A A A A A A A A A A A A A A A A A A A A A A A A A A A A A A A A A A A A A A A A A A A A A A A A A A A H H H H H H H H H H H H H H H H H H H H H H H H H…	A A A A A A A A A A A A A A A A A A A A A A A A A A A A A A A A A A A A A A A A A A A A A A A A A H H H H H H H H H H H H H H H H H H H H H H H H H H H H H H H H H H H H H H H H H H H H H H H H H H H H H H H H H H H H H H H H H H H H H H H H H H H H H H H H H H H A A A A A A A A A A A A A A A A A A A A A A A A A A H H H H A A A A A A A A A A A A A A A A A A H H H H H H H H H H	H H H H H H H H H H H A A A A A A A A A A A A A A A A A A A A A A A A A A A A A A A A A A A A A A A A A A A A A A A A A A A A A A A A A A A A A	A A A A A A A A A A A A A A A A A A A A A A A A A A A A A A A A A A A A A A A A A A A A A A H H H H H H H H H A A A A A A A NA NA NA NA NA NA NA NA NA NA NA NA NA NA NA NA NA NA NA NA NA NA NA NA NA NA NA NA NA NA NA NA NA NA NA NA NA NA H H H H H H A A A A A A A A A A A A A A A A A A A A H H H H H H H H H H H H H H H H H H H H H H H H H H H H H H H H H H H H H H H H H H H H H H H H H H H H H H H…	H H H H H H H H H H H H H H H H H H H H H H H H H H H H H H H H H H H H H H H H H H H H H H H H H H H H H H H H H H H H H H H H H H H H H H H H H H H H H H H H H H H H H H H H H H H H H H H H H H H H H H H H H H H H H H H H H H H H H H H H H H H H H H H H H H H H H H H H H H H H H H H H H H H H H H H H H H H H H H H H H H H A A A A A A A A A A A A A A A A A A A A A A A A A A A A A A A A A A A A A…	2	2	42.9
RIL-57-R	H H H H H H H H H H H H H H H H H H H A A A A A A A A A A A A A A H H H H H H H H H H H H H H H H H H H H H H H H H H H H H H H H H H H H A A A A A A A A A A A A A A A A A A A A A A A A A A A A A A A A A A A A A A A A A A A A A A A A A A A A A A A A A A A A A A A A A A A A A H H H H H H H H H H H H H H A A A A H H H H H H H H H H H H H H H H H H H H H H H H H H H H H H H H H H H H H H H H H H H H…	A A A A A A A A A A A A A A A A A A A A A A A A A A A A A A A A A A A A A A A A A A A A A A A A A A A A A A A A A A A A A A A A A A A A A A A A A A A A A A A A A A A A A A A A A A A A A A A A A A A A A A A A A A A A A A A A A A A A A A A A A A A A A A A A A A A A A A A A A A A A A A A A A A A A A A A A A A A A A A A A A A A A A A A A A A A A A A A A A A A A A A A A A A A A A	A A A A A A A A A A A A A A A A A A A A A A A A A A A A A A A A A A A A A A A A A A A A A A A A H H H H H H H H H H H H H H H H H H H H H H H H H H H H H H H H H H H H H H H H H H H H H H H H H H H H H H H H H A A A A A A A A A A A A A A A A A A A A A A A A A A A A A A A A A A A A H H H H H H H H H H H H H H H H H H H H H H H H H H H H H H H H H H H H H H H H H H H H H H H H H H H H H H H H H H H…	H H H H H H H H H H H A A A A A A A A A A H H H A A A A A A A A A A A A A A A A A A A A A A A A A A A A A A A A A A A A A A A A A A A A A A A A A A A A A A A A A A A H H H H H H H H H H H H H H H H H H H H H H H H H H H H H H H H H H H H H H H H H H H H H H H H H H H H H H H H H H H H H H H H H H H H H H H H H H H H H H H H H H H H H H H H H H H H H	A A A A A H H H H H H H H H H H H H H H A A A A A A A A A A A A A A A A A A A A A A A A A A A A A A A A A H H A A A A A A A A A A A A A A A A A A A A A A A A A A A A A A A A A A A A A A A A A A A A A A A A A A A A A A A A A A A A A A A A A A A A A A A A	A A A A A A A A A A A A A A A A A A A A A A A A A A A A A A A A A A A A A A A A A A A A NA NA H H H H H H H H H H H H H H H H H H H H H H H H H H H H H H H H H H H H H H H H H H H H H H H H H A A A A A A A A A A A A A A A A A A A A A A A A A A A A A A A A A A A A A A A A A A A A A A A A A A A A A A A A A A A A A A A A A A A A A A A A A A A A A A A A A A A A A A A A A A A A A A A A A A A A A A A A…	A A A A A A A A A A A A A A A A A A A A A A A A A A A A A A A A A A A A A A A A A A A A A A A A A A A A A A A A A A A A A A A A A A A A A A A A A A A A A A A A A A A A A A A A A A A A A A A A A A A A A A A A A A A A A A A A A A A A A A A A NA NA NA NA NA NA A A A A A A A A A A A A A A A A A A A A A A A A A A A A A A A A A A A A A A A A A A A A A A A A A A A A A A	A A A A A A A A A A A A A A A A A A A A A A A A A A A A A A A A A A A A A A A A A A A A A A A A A A A A A A A A A A A A A A A A A A A A A A A A A A A A A A A A A A A A A A A A A A A A A A A A A A A A A A A A A A A A A A A A A A A A A A A A A A A A A A A A A A A A A A A A A A A A A A A A A A A A A A A A A A A A A A A A A A A A A A A A A A A A A A A H H H H H H H H H H H H H H H H H H H H H H H H H…	A A A A A A A A A A A A A A A A A A A A A A A A A A A A A A A A A A A A A A A A A A A A A A A A A H H H H H H H H H H H H H H H H H H H H H H H H H H H H H H H H H H H H H H H H H H H H H H H H H H H H H H H H H H H H H H H H H H H H H H H H H H H H H H H H H H H A A A A A A A A A A A A A A A A A A A A A A A A A A H H H A A A A A A A A A A A A A A A A A A A H H H H H H H H H H	H H H H H H H H H H H A A A A A A A A A A A A A A A A A A A A A A A A A A A A A A A A A A A A A A A A A A A A A A A A A A A A A A A A A A A A A	A A A A A A A A A A A A A A A A A A A A A A A A A A A A A A A A A A A A A A A A A A A A A A H H H H H H H H H A A A A A H H H H H H H H H H H H H H H H H H H H H H H H H H H H H H H H H H H H H H H H H H H H H H A A A A A A A A A A A A A A A A A A A A H H H H H H H H H H H H H H H H H H H H H H H H H H H H H H H H H H H H H H H H H H H H H H H H H H H H H H H H H H H H H H H H H H H H H H H H H H…	H H H H H H H H H H H H H H H H H H H H H H H H H H H H H H H H H H H H H H H H H H H H H H H H H H H H H H H H H H H H H H H H H H H H H H H H H H H H H H H H H H H H H H H H H H H H H H H H H H H H H H H H H H H H H H H H H H H H H H H H H H H H H H H H H H H H H H H H H H H H H H H H H H H H H H H H H H H H H H H H H H H A A A A A A A A A A A A A A A A A A A A A A A A A A A A A A A A A A A A A…	4	3.9	60
RIL-58-G	A A A A A A A A A A A A A A A A A A A A A A A A A A A A A NA NA H H H H H H H H H H H H H H H H H H H H H H H H H H H H H H H H H H H H H H H H H H H H H H H H H H H H A A A A A A A A A A A A A A A A A A A A A A A A A A A A A A A A A A A A A A A A A A A A A A A A A A A A H H H H H H H H H H H H H H H H H H H H H H H H H H H H H A A A A A A A A A A A A A A A A A A A A A A A A A A A H H H H H H H H…	A A A A A A A A A A A A A A A A A A A A A A A A A A A A A A A A A A A H H H H H H H H H H H H H H H H H H H H A A A A A A A A A A A A A A A A A A A A A A A A A A A A A A A A A A A A A A A A A H H H H H A A NA NA NA NA NA NA NA NA NA NA NA NA NA A A A A A A A A A A A A A A NA NA NA NA NA NA NA NA NA NA NA NA NA NA NA A A A A A A A A A A A A A A A A A A A A A A A A A A A A A A A A A A A A A A A A A…	A A A A A A A A A A A A A A A A A A A A A A A A A A A A A A A A A A A A A A A A A A H H H H H H H H H H H H H H H H H H H H H H H H H H H H H H H H H H H H H H H H H H H H H H H H H H H H H H H H H H H H H H H H H H H H H H H H H H H H A A A A A A A A A A A A A A A H H H H H H H H H H H H H H H H H H H H H H H H H H H H H H H H H H H H H H H H H H H H H H H H H H H H H H H H H H H H H H H H H H A…	A A A A A A A A A NA NA NA NA NA NA NA NA NA NA NA NA NA NA NA NA NA NA NA NA NA NA NA NA A A A A A A A A A A A A A A A A A A A A A A A NA NA NA NA NA NA NA NA NA NA NA NA NA NA NA NA NA NA NA NA NA NA NA NA NA NA NA NA NA NA NA NA NA NA NA NA NA NA NA NA NA NA NA NA NA NA NA NA NA NA NA NA A A A A A A A A A A A A A A A A A A A A A A H H H H H H H H H H H H H H H H H H H H H H H H H H H H H H H H…	A A A A A A A A A A A A A A A A A A A A A A H H H H H H H H H H H H H H H H H H H H H H H H H H H H H H H H H H H H H H A A A A A A A A A A A A A A A A A A A A A A A A A A A A A A A A A A A A A A A A A A A A A A A A A A A A A A A A A A A A A A A A A A A	H H H H H H H H H H H H H NA NA NA NA NA NA NA NA NA NA NA NA A A A A A A A A A A A A A A NA NA NA NA NA NA NA NA NA NA NA NA NA NA NA NA NA NA NA NA NA NA A A A A H H H H H H H H H H H H H H H H H H H H H H H H H H H H H H H H H H H H H H H H H H H H H H H H H H H H H H H H H H H H H H H H H H H H H H H H H H H H H H A A A A A A A A A A A A A A A A A A A A A A A A A A A A A A A A A A A A A A A A…	NA NA NA NA NA NA NA NA NA NA NA NA NA NA NA NA NA NA NA NA NA NA NA NA NA NA NA NA NA A A A A A NA NA NA NA NA NA NA NA NA NA NA NA NA NA NA NA NA NA NA NA NA NA NA NA A A A A A A A A A A A A A A A A A A A A A A A A A A A A A A A A A A A A A A A A A A A A A A A A A A A A A A A A A A A A A A A A A A A A A A A A A A A A A A A A A A A A A A A A A A A A A A A A A A A A A A A A A A A A A A A A A A A …	A A A A A A A A A A A A A A A A A A A A NA NA NA NA NA NA NA NA NA NA NA NA NA NA NA NA NA NA NA NA A A A A A A A A A A A A A A A A A A A A A A A A A A A A A A A A A A A A A A A A A A A A A A A A A A A A A A A A A A A A A A A A A A A A A A A A A A A A A A A A A A A A A A A A A A A A A A A A A A A A A A A A A A A A A A A A A A A A A A A A A NA NA NA NA NA NA NA NA NA NA NA NA NA NA NA NA NA NA NA …	H H H H H H H H H H H H H H H H H H H H H H H H H H H H H H H H H H NA NA NA NA NA NA NA NA NA NA NA NA NA NA NA NA NA NA A A A A A A A A A A A A A A NA NA NA NA NA NA NA NA NA NA NA NA H H H H H H H H H H H H NA NA NA NA NA NA NA NA NA NA NA NA NA NA NA NA NA NA NA NA NA NA NA NA NA NA NA NA NA NA NA NA NA NA NA NA NA A A A A A A A A A A A A A A A A A A A A A A A A A A A A A A A A A H H H H H A …	H H H A A A A A A A A A A A A A A A A A A A A A A A A A A A A A A A A A A A A A A A A A A A A A A A A A A A A A A A A A A A A A A A A A A A A A	NA NA NA NA NA NA NA NA A A A A A A NA NA NA NA NA NA NA NA NA NA NA NA NA NA NA NA NA NA NA NA NA NA NA NA NA NA NA NA NA NA NA NA NA NA NA NA NA NA NA NA NA NA NA NA A NA NA NA NA NA NA NA NA NA NA NA NA NA NA NA NA NA NA NA A A A A A A A A A A A A A A A A A A A A A A A A A A A A A A A A A A A A NA NA NA NA NA NA H H H H H H H H H H H H H H H H H H H H H H H A A A A A A A A A A A A A A A A A A …	A A A A A A A A A A A A A A A A A A A A H H H H H H H H H H H H H H H H H H A A A A A A A A A A A A A A A A A A A A A A A A A A A A A A A A A A A A A A A A A A A A A A A A A A A A A A A A A A A A A A A A A A A A A A A A A A H H H H H H H H H H H NA NA NA NA NA NA NA NA NA NA NA NA NA NA NA NA NA NA NA NA NA NA NA NA NA NA NA NA NA NA NA NA NA NA NA NA NA NA NA NA NA NA NA NA NA NA NA NA NA NA NA …	2	1.5	71.4
RIL-58-R	A A A A A A A A A A A A A A A A A A A A A A A A A A A A H H H H H H H H H H H H H H H H H A A A A A A NA NA NA NA NA NA NA NA NA NA NA NA NA NA NA NA NA NA NA NA NA NA NA NA NA NA NA NA NA NA NA NA NA NA NA NA NA NA NA A A A A A A A A A A A A A A A A A A A A A A A A A A A A A A A A A A A A A A A A A A A A A A A A A A NA NA NA NA NA NA NA NA NA NA NA NA NA NA NA NA NA NA NA NA NA NA NA A A A A A A…	A A A A A A A A A A A A A A A A A A A A A A A A A A A A A A A A A A A A A H H H H H H H H H H H H H H H H H H A A A A A A A A A A A A A A A A A A A A A A A A A A A A A A A A A A A A A A A A A H H H H NA A A A A A A A A A A A A A A A A A A A A A A A A A A A A A NA NA NA NA NA NA NA NA NA NA NA NA NA NA NA NA NA NA NA NA NA NA NA A A A A A A A A A A A A A A A A A A A A A A A A A A A A A A A A A A A…	A A A A A A A A A A A A A A A A A A A A A A A A NA NA NA NA NA NA NA NA NA NA NA NA NA NA NA NA NA NA H H H H H H H H H H H H H H H H H H H H A H H H H H H H H H H H H H H H H H H H H H H H H H H H H H H H H H H H H H H H H H H H H H H H H H H H H H H H A A A A A A A A A A A A A A A H H H H H H H H H H H H H H H H H H H H H H H H H H H H H H H H H H H H H H H H H H H H H H H H H H H H H H H H H H…	A A A A A A A A H H H H H H H H H H H H H H H H H H H H H H H H H H H H H H H H H H H H H H H H H H H H H H H H H H H H H H NA NA NA NA NA NA NA NA NA NA NA NA NA NA NA NA NA NA NA NA NA NA NA NA NA NA NA NA NA NA NA NA NA NA NA NA NA NA NA NA NA NA NA NA NA NA NA NA NA NA NA NA NA NA NA NA NA NA NA NA NA NA NA NA NA NA NA H H H H H H H H H H H H H H H H H H H H H H H H H H H H H H H H H H H H H …	A A A A A A A A A A A A A A A A A A A A A A A H H H H H H H H H H H H H H H H H H H H H H H H H H H H H H H H H H H A A A A A A A A A A A A A A A A A A A A A A A A A A A A A A A A A A A A A A A A A A A A A A A A A A A A A A A A A A A A A A A A A A A A A	NA NA NA NA NA NA NA NA NA NA NA NA NA NA NA NA NA NA NA NA NA NA NA NA NA NA NA NA NA NA NA NA NA NA NA NA NA NA NA NA NA NA NA NA NA NA NA NA NA NA NA NA NA NA NA NA NA NA NA NA NA NA NA NA NA H H H H H H H H H H H H H H H H H H H H H H H H H H H H H H H H H H H H H H H H H H H H H H H H H H H H H H H H H H H H H H H H H H H H H H H H H H H H H H NA NA NA NA NA NA NA NA NA NA NA NA NA NA NA NA …	NA NA NA NA NA NA NA NA NA NA NA NA NA NA NA NA NA NA NA NA NA NA NA NA H H H H H H H H H H H H H H H H H H H H H H H H H H H H H H H H H H H H H H H H A A A A A A A A A A A A A A A A A A A A A A A A A A A A A A A A A A A A A A A A A A A A A A A A A A A A A A A A A A A A A A A A A A A A A A A A A A A A A A A A A A A A A A A A A A A A A A A A A A A A A A A A A A A A A A A A A A A A	A A A A A A A A A H H H H H H H H H H H H H H H H H H H H H H H H H H H H H H H H H H A A A A A A A A A A A A A A A A A A A A A A A A A A A A A A A A A A A NA NA NA NA NA NA NA NA NA NA NA NA NA NA NA NA A A A A A A A A A A A A A A A A A A A A A A A A A A A A A A A A A A A A A A A A A A A A A A A A A A A A A A A A A A A A A A A A A A A NA NA NA NA NA NA NA NA NA NA NA NA NA NA NA NA NA NA NA NA N…	NA NA NA NA NA NA NA NA NA NA NA NA NA NA H H H H H H H H H H H H H H H H NA NA NA NA NA NA NA NA NA NA NA NA NA NA NA NA NA NA NA NA NA NA NA NA NA NA NA A A A A A A A A A A A NA NA NA NA NA NA NA NA NA H H H H H H H H H H H H NA NA NA NA NA NA NA NA NA NA NA NA NA NA NA NA NA NA NA NA A A A A A A A A A A A A A A A A A A A A A A A A A A A A A A A A A A A A A A A A A A A A A A A A A A A A A A A A…	A A A A A A A A A A A A A A A A A A A A A A A A A A A A A A A A A A A A A A A A A A A A A NA NA NA NA NA NA NA NA NA NA NA NA NA NA A A A A A A A A A A A A A	NA NA NA NA NA NA NA NA NA NA NA NA NA NA NA NA NA NA NA NA NA NA NA NA NA NA NA NA NA NA NA NA NA NA NA NA NA NA NA NA NA NA NA NA NA NA NA NA NA NA NA NA NA NA NA NA NA NA NA NA NA NA NA NA NA NA NA NA NA NA NA NA NA NA NA NA NA NA A A A A A A A A A A A A A A A A A A A A A A A A A A A A A A A A A A A NA NA NA NA NA NA NA NA NA NA NA NA NA NA NA NA NA NA NA NA NA NA NA NA NA NA NA NA NA NA A A A…	NA NA NA NA NA NA NA NA NA NA NA NA NA NA NA NA NA NA NA NA H H H H H H H H H H H H H H H H H H H H H H H H H H H H H H H H H H H H H H H H H H H H H H H H H H H H H H H H H H H H A A A A A A A A H H H H H H H H H H H H H H H H H H H H H H H H H H H H H H H H H NA NA NA NA NA NA NA NA NA NA NA NA NA NA NA NA NA NA NA NA NA NA NA NA NA NA NA NA NA NA NA NA NA NA NA NA NA NA NA NA NA NA NA NA NA NA…	.	.	.
RIL-59-R	A A A A A A A A A A A A A A A A A A A A A A A A A A A A A A A A A A A A A A A A A A A A A A A A A A A A A A A A A A A A A A A A A H H H H H H H H H H H H H H H H H H H H H H H H H H H H H H H H H H H H H H H H H H H H H H H H H H H H H H H H H H H H H H H H H H H H H H H H H H H H H H H H H H H H H H H H H H H H H A A A A A A A A A A A A A A A A A A A A A A A A A A A A A A A A A A A A A A A A A A…	A A A A A A A A A A A A A A A A A A A A A A A A A A A A A A A A A A A H H H H H H H H H H H H A A A A A A A A A A A A A A A A A A A A A A A A A A A A A A A A A A A A A A A A A A A A A A A A A A A A A A A A A A A A A A A A A A A A A A A A A A A A A A A A A A A A A A A A A A A A A A A A A A A A A A A A A A A A A A A A A A A A A A A A A A A A A A A A A A H H H H H H H H H H H H	A A A A A A A A A A A A A A A A A A A A A A A A A A A A A A A A A A A A A A A A A A A A A A A A A A A A A A A A A A A A A A A A A A A A A A A A A A A A A A A A A A A A A H H H H H H H H H H H H H H H H H H H H H H H H H H H H H H H H H H A A A A A A A A A A A A A A A A A A A A A A A A A A A A A A A A A A H H H H H H H H H H H H H H H H H H H H H H H H H H H H H H H H H H H H H H H H H H H H H H H…	A A A A A A A A A A A A A A A A A A A A A A A A A A A A A A A A A A A A A A A A A A A A A A A A A A A A A A A A A A A A A A A A A A A A A A A A A A A A A A A A A A A A A A A A A A A A A A A A A A A A A A A A A A A A A A A A A A A A A A A A A A A A A A A A A A A A A A A A A A A A A A A A A A A A A A A A A A A A A A A A A A A A A A A A A A A A A A A A	A A A A A H H H H H H H H H A A A A A A A A A A A A A A A A A A A A A A A A A A A A A A A A A A A A A A A A A A A A A A A A A A A A A A A A A A A A A A A A A A A A A A A A A A A A A A A A A A A A A A A A A A A A A A A A A A A A A A A A A A A A A A A A A	H H H H H H H H H H H H H H H H H H H H H H H H H H H H H A A H H H H H H H H H H A A A A A A A A A A A A A A A A A A A A A A A A A A A A A A A A A A A A A A A A A A A A A A A A A A A A A A A A A A A A A A A A A A A A A A A A A A A A A A A A A A A A A A A A A A A A A A A A A A A A A A A A A A A A A A A A A A A A A A A A A A A A A A A A A A A A A A A A A A A A A A A A A A A A A A A A A A A A A A A…	A A A A A A A A A A A A A A A A A A A A A A A A A A A A A A A A A A A A A A A A A H H H H H H H H H H H H H H H H H H H H H H H H H H H H H H H H H H H H H A A A A A A A A A A A A H H H H H H H H H H H H H H H H H H H H H H H H H H H H H H H H A A A A A A A A A A A A A A A A A A A A A A A A A A A A A A A A A A A A A H H H H H H H H H H H H H H H H H H H H H	A A A A A A A A A A A A A A A A A A A A A A A A A A A A A A A A A A A A A A A A A A A A A A A A A A A A A A A A A A A A A A A A A A A A A A A A A A A A A A A A A A A A A A A A A A A A A A A A A A A A A A A A A A A A A A A A A A A A A A A A A A A A A A A A A A A A A A A A A A A A A A A A A A A A A A A A A A A A A A A A A A A A A A A A A A A A A A A A A A A A A A A A A A A A A A A A A A A A A A A A…	A A A A A A A A A A A A A A A A A A A A A A A A A A A A A A A A A A A A A A A A A A A A A A A A A A A A A A A A A A A A A A A A A A A A A A A A A A A A A A A A A A A A A A A A A A A A A A A A A A A A A A A A A A A A A A A A A A A A A A A A A A A A A A A A A A A A A A A A A A A A A A A A A A A A A A A A A A A A A A A A A A A H H H H H H H H A A A A A A A A A A A A A A A H H H H	H H H H H H H H H H H H A A A A A A A A A A A A A A A A A A A A A A A A A A A A A A A A A A A A A A A H H H H H H H H H H H H H H H H H H H H H	A A A A A A A A A A A A A A A A A A A A A A A A A A A A A A A A A A A A A A A A A A A A A A A A A A A A A A A A A A A A A A A A A A A A A A A A A A A A A A A A A A A A A A A A A A A A A A A A A A A A A A A A A A A A A A A A A A A A A A A A A A A A A A A A A A A A A A A A A A A A A A A A A A A A A A A A A A A A A A A A A A A A A A A A A A A A A A A A A A A A A A A A A A A A A A A A A A A A A A A A…	A H H H H H H H H H H H H H H H H H H A A A A A A A A A A A A A A A A A A A A A A A A A A A A A A A A A H H H H H H H H H H H H H H H H H H H H H H H H H H H H H H H H H H H H H H H H H H H H H H H H H H H H H H H H H H H H H H H H A A A A A A A A A A A A A A A A A A A A A A A A A A A A A A A A A A A A A A A A A A A A A A A A A A A A A A A A A A A A A A A A A A A A A A A A A A A A A A A A A A A A…	3	1.7	40
RIL-5-R	A A A NA NA NA NA NA NA NA NA NA NA NA NA NA NA NA NA NA NA NA NA NA NA NA NA NA NA NA H H H H H H H H H H H H H H H H H H H H H H H H H H H H H H H H NA NA NA NA NA NA NA NA NA NA NA NA NA NA NA NA NA NA NA NA NA NA NA NA NA NA NA NA NA NA NA NA NA NA NA NA A A A A A A A A A A A A A A A A A A A A A A A A A A A A A A A A A A A A A A A A A A A A A H H H H H H H H H H H H H H H H H H H A A A A A A …	A A A NA NA NA NA NA NA A A A A A A A A A A A A A A A A A A A A A A A A A A A A A A A A A A A A A A A A A A A H H H H H H A A A A A A A NA NA NA A A A A A A A A A A A A A A A A A A A A A A A A A A A A A A A A A A A A A A A A A A A A A A A A A A A A A A A A A A NA NA NA NA NA H H H H H H H H H H H H H H H H H H H H H H H H H H H H H H H H H H H H H H H H H H H H H H H H A A A A A A A A A A	A A A A A A A A A A A A A A A A A A A A A A A A A A A A A A A A A A A A A A A A A A A A A A A A A A A A A A A A A A A A A A A A A A A A A A A A A A A A A A A A A A A A A A A NA NA NA NA NA A A A A A A A A A A A A A A A NA NA NA NA NA NA NA NA NA NA NA NA NA NA NA NA NA NA NA NA NA NA NA NA NA NA NA NA NA H H H H H H H H H H H H H H H H H H H H H H H H H H H NA NA NA NA NA NA NA NA NA NA NA NA NA …	A A A A A A A A A A A A A A A A A A A A A A A A A A A A A A A A A A A A A A A A A A A A A A A A A A NA NA NA NA NA NA NA NA NA NA NA NA NA NA NA NA NA NA NA NA NA NA NA NA NA NA NA NA NA NA A A A A A A A A A A A A A A A A A A A A A A A A A A A A A A H H H H H H H H H H H H H H H H H H H A A A A A A A A A A A A A A A A A A A A H H H H H H H H H H H H H H H H H H H H H H H H H H H	A A A A A A A A A A A A A A A A A A A A A A A A A A A A A A A A A A A A A A H H H H H H H H H H H H H H H H H H H H H H NA NA NA NA A A A A A A A A A A A A A A A A A A A A A A A A A A A A A NA NA NA NA NA NA NA NA NA NA NA NA NA NA NA NA NA A A A A A A A A A A A A A A A A A	A A A A A A A A NA NA NA NA NA NA NA NA NA NA NA NA NA NA NA NA NA NA NA NA NA NA NA NA NA NA NA NA NA NA NA NA NA NA NA NA NA NA NA NA NA NA NA NA NA NA NA NA NA NA NA NA NA NA NA NA NA NA NA NA NA NA NA NA NA NA NA NA NA NA H H H H H H H H H H H H H H NA NA NA NA NA NA NA NA NA NA NA NA NA NA NA NA NA NA NA NA NA NA NA NA NA NA NA NA NA NA NA NA NA A A A A A A H H H H H H H H H H H H H H H H H …	H H H H H H NA NA NA NA NA NA NA NA NA NA NA NA NA NA NA NA NA NA NA NA NA NA NA NA NA NA NA NA NA NA NA NA NA NA NA NA NA NA NA NA NA NA NA NA NA NA NA NA NA NA A A A A A A A A A A A A A A NA NA NA NA NA NA NA NA NA NA NA NA NA NA NA NA NA NA A A A A A A A A A A A A A A A A A A A A A A A A A A A A A NA NA NA NA NA NA NA NA NA NA NA NA NA NA NA NA NA NA NA NA NA NA NA NA NA NA NA NA NA NA NA NA N…	A A A A A A A A A A A A A A A A A A A A A A A A A A A A A A A A A A A A A A A A A A A A A A A A A A A A A A A A A A A A A A A A A A A A A A A A A A A A A A A A A A A A A A A A A A A A A A A A A NA NA NA NA NA NA NA NA NA H H H H H H H H H H H H H H H H H H H H H H H H H H H A A A A A A A A A A A A A A A A A A A A A A A A A A A A A A A A A A A A NA NA NA NA NA NA NA NA NA NA NA NA NA NA NA A A A A…	A NA NA NA NA NA NA NA NA NA NA NA NA NA NA NA NA NA H H H H H H H H H H H H H H H H H H H H H H H H H H H H H H H H H H H H H H H H H H NA NA NA NA NA NA NA NA NA NA NA NA NA NA NA NA NA NA NA NA NA NA NA NA NA NA NA NA NA NA NA NA NA NA NA NA NA NA NA NA NA NA A A A A A A A A A A A A A A A A A A A A A A A A A A A A A A A A A NA NA NA NA NA NA NA NA NA NA NA NA NA NA NA A A A A A A A A A A A A A…	A A A A A A A A A A A A A A A A A A A A A A A A A A A A A A A A A A A A A A A A A A A A A A A A A A A A A A A A A A A A A A A A A A A A A A A A	A A A A A A A A A A A A A A A A A A A A A A A A A A A A A A A A A A A A A A A A A A A A A A A A A A A A A A A A A NA NA NA NA NA NA NA NA NA NA NA NA NA NA NA NA NA NA NA NA NA NA NA NA NA NA NA NA NA NA NA NA NA NA NA NA NA NA NA NA NA NA NA NA NA NA NA NA NA NA NA NA NA NA NA NA NA NA NA NA NA NA NA NA NA NA NA NA NA NA NA A A A A A A A A A A A A A A A A A A A A A A A A A A A A A A A A A A A A …	NA NA NA NA NA NA NA NA NA NA NA NA NA NA NA NA NA NA NA NA NA NA A A A A A A A A A A A A A A A A A A A A A A A A A A A A A A A A A A A A A A A A A A A A A A A A A A A A A A A A A A A A A A A A A A A A A A A A A A A A A A A A A A A A A A A A A A A A H H H H H H H NA NA NA NA NA NA NA NA NA NA NA NA NA NA NA NA NA NA NA A A A A A A A A A A A NA NA NA NA NA NA NA NA NA NA NA NA NA NA NA NA NA NA NA…	.	.	.
RIL-62-G	A A A A A A A A A A A A A A A A A A A A A A A A A A A A A A H H H H H H H H H H H H H H H H H H H H H H H H H H H H H H H H H H H H H H H H H H H H H H H H H H H H H H H H H H H H H H H H H H H H H H H H H H H H H H H H H H H H H H H H H H H H H H H H H H H H H H H H H A A A A A A A H H H H H H H H H H H H H H H H H H H H A A A A A A A A A A A A A A A A A A A A A A A A A A A A A A A A A A A A A A…	A A A A A A A A A A A A A A A A A A A A A A A A A A A A A A A A A A A A A A A A A A A A A A A A A A A A A A A A A A A A A A A A A A A A A A A A A A A A A A A A A A A A A A A A A A A A A A A A A A A A A A A A A A A A A A A A A A A A A A A A A A A A A A A A A A A A A A A A A A A A A A A A A A A A A A A A A A A A A A A A A A A A A A A A A A A A A A A A A A A A A A A H H H H H H	A A A A A A A A A A A A A A A A A A A A A A A A A A A A A A A A A A H H H H H H H H H H H H H H H H H H H H H H H H H H H H H H H H H H H H H H H H H H H H H H H H H H H H H H H H H H H H H H H H H H H H H H H H H H H H H H H H H H H H H H H H H H H H H H H H H H H H H H H H H H H H H H H H H H H H H H H H H H H H H H H H H A A A A A A A A A A A A A A A A A A A A A A A A A A A A A A A A A A A A A…	A A A A A A A A A A A A A A A A A A A A A A A A A A A A A A A A A A A A A A A A A A A A A A A A A A A A A A A A A A A A A A A A A A A A A A A A A A A A A A A A A A A A A A A A A A A A A A A A A A A A A A A A A A A A A A A A A A A A A A A A A A A A A A A A A A A A A A A H H H H H H H H H H H H H H H H H H H H H H A A A A A A A A A A A A A A A A A A A	A A A A A H H H H H H H H H H H H H H H H H H H H A A A A A A A A A A A H H A A A A A A A A A A A A A A A A A A A A A A A A A A A A A A A A A A A A A A A A A A A A A A A A A A A A A A A A A A A A H H H H H H H H H H H H H H H H H H H H H H H H H H H H H	H H H H H H H H H H H H H H H H H H H H H H H H H H H H H H H H H H H H H H H H H H H H H H H H H H H H H H H H H H H H H H H H H H H H H H H H H H H H H H H H H H H H H H H H H H H H H H H H H H H H H H H H H H H H H H H H H H H H H H H H H H H H H H H H H H H H H H H H H H H H H H H H H H H H H H H H H H H H H H H H H H H H H H H H H H H H H H A A A A A A A A A A A A A A A A A A A A A A A A A A…	H H H H H H H H H H H H H H H H H H H H H A A A A A A A A A H H H H H H H H H H H H H H H H H H H H H H H H H H H H H H H H H H H H H H H H H H H H H H H H H H H H H H H H H H H H H H H H H H H H H H H H H H H H H H H H H H H H H H H H H H H H H H H H H H H H H H H H H H H H H H H H H H A A A A A A A A A A A A A A A A A A A A A A A A A A A A A A A A A A A A	A A A A A A A A A A A H H H H H H H H H H H H H H H H H H H H H H H H H H H H H H H H H H H H H H H H H H H H H H H H H H H H H H H H H H H H H H H H H H H H H H H H H H A A H H H H H H H H H H H H H H H H H H H H H H H H H H H H H H H H H H H A A A A A A A A A A A A A A A A A A A A A A A A A A A A A A A A A A A A A A A A A A A A A A A A A A A A A A A A A A A A A A A A A A A A A A A A A A A A H H…	H H H H H H H H H H H H H H H H H H H H H H H H H H H H H H H H H H H H H H H H H H H H H H H H H H H H H H H H H H H H H H H H H H H H H H H H H H H H H H H H H H H H H H H H H H H H H H H H H H H H H H H H H H H H H H H H H H H H H H H H H H H H H H H H H H H H H H H H H H H H H H H H H H H H H H H H H H H H H H H H H H H H H H H H H A A A A A A A A A A A A A A A A A A A A A	A A A A A A A A A A A A A A A A A A A A A A A A A A A A A A A A A A A A A A A A A A A A A A A A A A A A A A A A A A A A A A A A A A A A A A A A	H H H H H H H H H H A A A A A A A A A A A A A A A A A A A A A A A A A A A A A A A A A A A A A A A A A A A A A A A A A A A A A A A A A A A A A A A A A A A A A A A A A A A A A A A A A A A A A A A A A A A A A A A A A A A A A A A A A A A A A A A A A A A A A A A A A A A A A A A A A A A A A A A A A A A A A A A A A A A A A A A A A A A A A A A A A A A A A A A A A A A A A A A A A A A A A A A A A A A A A A…	H H H H H H H H H H H H H H H H H H H H H H H H H H H H A A A A A A A A A A A A A A A A A A A A A A A A A A A A A A A A A A A A A A A A A A A A A A A A A A A A A A A A A A A A A A A A A A A A A A A A A A A A A A A A A A A A A A A A A A A A A A A A A A A A A A A A A A A A A A A A A A A A A A A A A A A A A A A A A A A A A H H H H H H H H H H H H H H H H H H H H A A A A A A A A A A A A A A A A A A A…	1	0.9	71.4
RIL-62-R	A A A A A A A A A A A A A A A A A A A A A A A A A A A A A A H H H H H H H H H H H H H H H H H H H H H H H H H H H H H H H H H H H H H H H H H H H H H H H H H H H H H H H H H H H H H H H H H H H H H H H H H H H H H H H H H H H H H H H H H H H H H H H H H H H H H H H H H A A A A A A A H H H H H H H H H H H H H H H H H H H H A A A A A A A A A A A A A A A A A A A A A A A A A A A A A A A A A A A A A A…	A A A A A A A A A A A A A A A A A A A A A A A A A A A A A A A A A A A A A A A A A A A A A A A A A A A A A A A A A A A A A A A A A A A A A A A A A A A A A A A A A A A A A A A A A A A A A A A A A A A A A A A A A A A A A A A A A A A A A A A A A A A A A A A A A A A A A A A A A A A A A A A A A A A A A A A A A A A A A A A A A A A A A A A A A A A A A A A A A A A A A A A H H H H H H	A A A A A A A A A A A A A A A A A A A A A A A A A A A A A A A A A A H H H H H H H H H H H H H H H H H H H H H H H H H H H H H H H H H H H H H H H H H H H H H H H H H H H H H H H H H H H H H H H H H H H H H H H H H H H H H H H H H H H H H H H H H H H H H H H H H H H H H H H H H H H H H H H H H H H H H H H H H H H H H H H H H A A A A A A A A A A A A A A A A A A A A A A A A A A A A A A A A A A A A A…	A A A A A A A A A A A A A A A A A A A A A A A A A A A A A A A A A A A A A A A A A A A A A A A A A A A A A A A A A A A A A A A A A A A A A A A A A A A A A A A A A A A A A A A A A A A A A A A A A A A A A A A A A A A A A A A A A A A A A A A A A A A A A A A A A A A A A A A A A A A H H H H H H H H H H H H H H H H H H H A A A A A A A A A A A A A A A A A A	A A A A A A H H H H H H H H H H H H H H H H H H H H A A A A A A A A A A A A A A A A A A A A A A A A A A A A A A A A A A A A A A A A A A A A A A A A A A A A A A A A A A A A A A A A A A A A A A A A H H H H H H H H H H H H H H H H H H H H H H H H H H H H H	H H H H H H H H H H H H H H H H H H H H H NA NA NA NA NA NA NA NA NA NA NA NA NA NA NA NA NA NA H H H H H H H H H H H H H H H H H H H H H H H H H H H H H H H H H H H H H H H H H H H H H H H H H H H H H H H H H H H H H H H H H H H H H H H H H H H H H H H H H H H H H H H H H H H H H H H H H H H H H H H H H H H H H H H H H H H H H H H H H H H H H H H H H H H H H H H A A A A A A A A A A A A A A A A A…	H H H H H H H H H H H H H H H H H H H H H A A A A A A A A A H H H H H H H H H H H H H H H H H H H H H H H H H H H H H H H H H H H H H H H H H H H H H H H H H H H H H H H H H H H H H H H H H H H H H H H H H H H H H H H H H H H H H H H H H H H H H H H H H H H H H H H H H H H H H H H H H H A A A A A A A A A A A A A A A A A A A A A A A A A A A A A A A A A A A A	A A A A A A A A A A A H H H H H H H H H H H H H H H H H H H H H H H H H H H H H H H H H H H H H H H H H H H H H H H H H H H H H H H H H H H H H H H H H H H H H H H H H H A A H H H H H H H H H H H H H H H H H H H H H H H H H H H H H H H H H H H A A A A A A A A A A A A A A A A A A A A A A A A A A A A A A A A A A A A A A A A A A A A A A A A A A A A A A A A A A A A A A A A A A A A A A A A A A A A H H…	H H H H H H H H H H H H H H H H H H H H H H H H H H H H H H H H H H H H H H H H H H H H H H H H H H H H H H H H H H H H H H H H H H H H H H H H H H H H H H H H H H H H H H H H H H H H H H H H H H H H H H H H H H H H H H H H H H H H H H H H H H H H H H H H H H H H H H H H H H H H H H H H H H H H H H H H H H H H H H H H H H H H H H H H H H H A A A A A A A A A A A A A A A A A A A	A A A A A A A A A A A A A A A A A A A A A A A A A A A A A A A A A A A A A A A A A A A A A A A A A A A A A A A A A A A A A A A A A A A A A A A A	H H H H H H H H H H A A A A A A A A A A A A A A A A A A A A A A A A A A A A A A A A A A A A A A A A A A A A A A A A A A A A A A A A A A A A A A A A A A A A A A A A A A A A A A A A A A A A A A A A A A A A A A A A A A A A A A A A A A A A A A A A A A A A A A A A A A A A A A A A A A A A A A A A A A A A A A A A A A A A A A A A A A A A A A A A A A A A A A A A A A A A A A A A A A A A A A A A A A A A A A…	H H H H H H H H H H H H H H H H H H H H H H H H H H H H A A A A A A A A A A A A A A A A A A A A A A A A A A A A A A A A A A A A A A A A A A A A A A A A A A A A A A A A A A A A A A A A A A A A A A A A A A A A A A A A A A A A A A A A A A A A A A A A A A A A A A A A A A A A A A A A A A A A A A A A A A A A A A A A A A A A A H H H H H H H H H H H H H H H H H H H A A A A A A A A A A A A A A A A A A A A…	.	.	.
RIL-63-B	A NA NA NA NA NA NA NA NA NA NA NA NA NA NA NA NA NA NA NA NA NA NA NA NA NA A A A A A A A A A A A A A A A A A A A A A A A A A A A A A A A A A A A A A A A A A A A A A A A A A A A A A A A A H H H H H H H H H H H A A A A A A A A A A A A A A A A A A A A A A A A A A A A A A A A A A A A A A A A A A A A A A A A A A A A A A A A A A A A A A A A A A A A A A A A A A A A A A A A A A A A A A A A A A A A A A …	H H H H H H H H H H H H H H H H H H H H H H H H H H H H H H H H H H H A H H H H H H H H H H H H H H H H H H H H H NA NA NA NA NA NA NA NA NA NA NA NA NA NA NA NA NA NA NA NA NA NA NA NA NA NA A A A A A A A A A A A A A NA NA NA NA NA A A A A A A A H H H H H H H H H H H H H H H H H H H H H H H A A A A A A A A A A A A A A A A A A A A A A A A A A A A A A A H H H H H H H H H H H H H H H H H H H H H H …	H H H H H H H H H H H H H H NA NA NA NA NA NA NA NA NA NA NA NA NA NA NA NA NA NA NA NA NA NA NA NA NA NA NA NA NA NA NA NA NA NA NA NA NA A A A A NA NA NA NA NA NA NA NA NA NA NA NA NA NA NA NA A A A A A A A A A A A A A A A A A A A A A A NA NA NA NA NA NA NA H H H H H H H H H H H H H H H H H H H H H H H H H H H H H H H H H H H H H H H H H H H H H H H H H H H H H H H H H H H H H H H H H H H H H H…	H H H H H H H H H H H H H H H H H H H H H H H H H H H H H H H H A A A A A A A A A A A A A A A A A A A A A A A A A A A A A A A A A A A A A A A A A A A A A A A A A A A A A A A A A A A A A A A A A A A A A A A A A A A A A A A A A A A A A A A A A A A A A A A A A A A A A A A A A A A A A A A A A A A A A A A A A A A A A A A A A A A A A A H H H H H H H H H H	A A A A A H H H H A A A A A A A A A A A A A A A A A A A NA NA NA NA NA NA NA NA NA NA NA NA NA NA NA NA NA NA NA NA NA NA NA NA NA NA NA NA NA NA NA NA NA NA NA NA NA NA NA NA NA NA NA NA NA NA NA NA NA NA NA NA NA NA NA NA NA NA NA NA NA H H A A A A A A A A NA NA NA NA NA NA NA NA NA NA NA NA NA NA NA NA NA NA NA NA NA NA NA NA NA NA NA NA	H H H H H H H H H H H H H H H H H H H H H H H H H H H H H H H H H H H H H H H H H NA NA NA NA A A A A A A A A A A A A A A A A A A A A A A A A A A A A A A A A A A A A A A A A A A A A A A NA NA NA NA NA NA NA NA NA NA NA NA NA NA NA NA NA NA NA NA A A A A A A A A A A A A A A A A A A A A A A A A A A A A A A A A A A A A A A A H A A A A A A A A A A A A A A A A A A A A A A A A A A A A A A A A A A A A A…	A A A NA NA NA NA NA NA NA NA NA NA NA NA NA NA NA NA NA NA NA NA NA NA NA NA NA NA NA NA NA NA NA NA NA NA NA NA NA NA NA NA NA NA NA NA NA NA NA NA NA NA NA NA NA NA NA NA NA NA NA NA NA NA NA NA NA NA NA NA NA NA NA NA NA NA NA NA NA NA NA NA NA NA NA NA NA NA NA NA NA NA NA NA NA NA NA NA NA NA NA NA NA NA NA NA NA NA NA NA NA NA NA NA NA NA NA NA NA NA NA NA NA NA NA NA NA NA NA NA NA NA NA …	NA NA NA NA NA NA NA NA NA NA A A A A A A A A A A A A A A A A A A A A A A A A A A A A A A A A A A A A A A A A A A A A A A A A A A A A A A A A A A A A A A A A A A A A A A A A A A A A A A A A A A A A A A A A A A A A A A A A A A A A A A A A A A A A A A A A A A A A A A A A A A A A A A A A A A A A A A A A A A A A A A A A A A A A A A A A A A A A A A A A A A A A A A A A A H H H H H H H H H H H H H H H H…	NA NA NA NA NA NA NA NA NA NA NA NA NA NA NA NA NA NA NA NA NA NA NA NA NA NA NA NA NA NA NA NA NA NA NA NA NA NA NA NA NA NA NA NA NA NA NA NA NA NA NA NA NA NA NA NA NA NA NA NA NA NA NA NA NA NA NA NA NA NA NA NA NA NA NA NA NA NA NA NA NA NA NA NA NA NA NA NA NA NA NA NA NA NA NA NA NA NA NA NA A A A A A A A A A A A A A A A A A A A A A A A A A A A A A A A A A A A A A A A A A A A A A A A A A A…	A A A A A A A A A A A A A A A A A A A NA NA NA NA NA NA NA NA NA NA NA NA NA NA NA NA NA NA NA NA NA NA NA NA NA NA NA NA NA NA NA A A A A A A A A A A NA A A A A A A NA NA NA NA NA	A A A A A A A A A A A A A A A A A A A A A A A A A A A A A A A A A A A A A A A A A A A A A A A A A A A A A A A A A A A A A A A A A A A A A A A A A A A A A A A A A A A A A A A A A A A A A A A A A A A A A A A A A A A A A A A A A A A A A A A A A A A A A A A A A A A A A A A A A A A A A A A A A A A A A A A A A A A A A A A A A A A A A A A A A A A A A NA NA NA NA NA NA NA NA NA NA NA NA NA NA NA NA NA NA…	A A A A A A A A A A A A A A A A A A A A A A A A A A A A A A A A A A A A A A A A A A A A A A A A A A A A A A A A A A A A A A A A A A A A A A A A A A A A A A A A A A A A A A A A A A A A A A A A A A A A A A A A A A A H H A A A A A A A A A A A A A A A A A A A NA NA NA NA NA NA NA NA A A A A A A A A A A A NA NA NA NA NA NA NA NA NA NA A A A A A A A A A A A A A A A A A A A A A A A A A A A A A A A A A A…	2	1.4	60
RIL-63-R	A A A A A A A A A A A A A A A A A A A A A A A A A A A A A A A A A A A A A A A A A A A A A A A A A A A A A A A A A A A A A A A A A A A A A A A A A A A A A A A A A A A A A A A A A A A A A A A A A A A A A A A A A A A A A A A A A A A A A A A A A A A A A A A A A A A A A A A A A A A A A A A A A A A A A A A A A A A A A A A A A A A A A A A A A A A A A A A A A A A A A A A A A A A A A A A A A A A A NA NA N…	NA NA NA NA NA NA NA NA NA NA NA NA NA NA NA NA NA NA NA NA NA NA NA NA NA NA NA NA NA NA NA NA NA NA NA A A A H H H H H H H H H H H H H H H H H H H H H H H H H H H H H H H H H H H H H H H H H H H H H A A A A A A A A A A A A A H H H H H A A A A A A NA NA NA NA NA NA NA NA NA NA NA NA NA NA NA NA NA NA NA NA NA NA NA NA NA NA NA NA NA A A A A A A NA NA NA NA NA NA NA NA NA NA NA NA NA NA NA NA NA …	H H H H H H H H H H H H H H H H NA NA NA NA NA NA NA NA A A NA NA NA A A A A A A A A A A A A A A A A A A A A A A A A A A A A A A A A A A A A A A A A A A A A A A A A A A A A A A A A A A A A A A A A A A A A A A A H H H H H H H H H H H H H H H H H H H H H H H H H H H H H H H H H H H H H H H H H H H H H H H H H H H H H H H H H H H H H H H H H H H H H H H H H H H H H H H H H H H H H H H A A A A A A A …	H H H H H H H H H H H H H H H H H H H H H H H H H H H H H H H H A A A A A A A A A A A A A A A A A A A A A A A A A A A A A A A A A A A A A A A A A A A A A A A A A A A A A NA NA NA A A A A A A A A A A A A A A A A A A A A A A A A A A A A A A A A A A A A A A A A A A A A A A A A A A A A A A A A A A A A A A A A A A A A A A A A A A A A A A A NA NA NA NA NA NA NA NA NA	A A A A A A A A H H A A A A A A A A A A A A A A A A A A H H H H H H NA NA NA NA NA NA NA NA NA NA NA NA NA NA NA NA NA NA NA NA NA NA NA NA NA NA NA NA NA NA NA NA NA NA NA NA NA NA NA NA NA NA NA NA NA NA NA NA NA NA NA NA NA NA NA NA NA NA NA NA NA NA NA NA NA NA NA NA NA NA NA NA NA NA NA NA NA NA NA NA NA NA NA NA NA NA NA NA NA NA NA NA NA	NA NA NA NA NA NA NA NA NA NA NA NA NA NA NA NA NA NA NA NA NA NA NA NA NA NA NA NA NA NA NA NA NA NA NA NA NA NA NA NA NA NA NA NA NA NA NA NA NA NA NA NA NA NA NA NA A A A A A A A A A A A A A A A A A A A A A A A A A A A A H H H H H H H H H H H H H H H H H H H H H H H H H H H H H H H H H H H H H H H H H H H H H H H H H H H H H H H H H H H A A A A A H H H H H H H H H H H H H H H H NA NA NA NA NA …	NA NA NA NA NA NA NA NA A A A A A A A A A A A A A A A A A A A A A A A A A A A A A A A A A A A A A A A A A A A A A A A A A A A A A A A A A A A A A A A A A A A A A A A A A A A A A A A A A A A A A A A A A A A A A A A A A A A A A A A A A A A A A A A A A A A NA NA NA NA NA NA NA NA NA A A A A A A A A A NA NA NA NA NA NA NA NA NA NA NA NA NA NA NA NA NA NA NA NA NA NA H H H H H H H H H H H H H H H H H	NA NA NA NA NA NA NA NA NA NA NA NA NA NA NA A A A A A A A A A A A A A A A A A A A A A A A A A A A A A A A A A A A A A A A A A A A A A A A A A A A A A A A NA NA NA NA NA NA NA NA NA NA A A A A A A A A A A A A A NA NA NA NA NA NA NA NA NA NA NA NA NA NA NA NA NA NA NA NA NA NA NA NA NA NA NA NA NA NA NA NA NA NA NA NA NA NA NA NA NA NA NA NA NA NA NA NA NA NA NA NA NA NA NA NA NA NA NA NA NA NA NA…	NA NA NA NA NA A A A A A A A A A A A NA NA NA NA NA NA NA NA NA NA NA NA NA NA NA NA NA NA NA NA NA NA NA NA NA NA NA NA NA NA NA NA NA NA NA NA NA NA NA NA NA NA NA NA NA NA NA NA NA NA NA NA NA NA NA NA NA NA NA NA NA NA NA NA NA NA NA NA NA NA NA NA NA NA NA NA NA NA NA NA NA NA NA NA NA NA NA NA NA NA NA NA NA NA NA A A A A A A A A A A A A A A A A A A A A A A A A A A A A A A A A A A A A A A A…	A A A A A A A A A A A A A A A A A A A A A A A A A A A A A H H H H H A A A A A A A A A A A A A A A A A A A A A A A A A A A A A A H H H H H H H H	A A A A A A A A A A A A A A A A A A A A A A A A A A A A A A A A A A A A A A A A A A A A A A NA NA NA NA NA NA NA NA H H H H H H H H H H H H H H H H H H H H H H H H H H H H H H H H H H H H H H H H H H H H H H H H H A A A A A A NA NA NA NA NA NA NA NA NA NA NA NA A A A A A A A A A A A A A A A A A A A A A A A A A A A A A A A A A A A A A A A A A A A A A A A NA NA NA NA NA NA NA NA NA NA NA NA NA NA N…	A A A A A A A A A A A NA NA NA NA NA NA NA NA NA NA NA NA NA NA NA NA NA NA NA NA NA NA NA NA NA NA NA NA NA NA NA NA NA NA NA NA NA NA NA A A A A A A A A A A A A A A A A A NA NA NA NA NA NA NA NA NA NA NA A A A A A A A A A A A NA NA NA NA NA NA NA NA NA NA NA NA NA NA NA NA NA NA NA NA A A A A A A A A A A A A A A A A A A A A H H H A A A A A A A A A A A A A A A NA NA NA NA NA NA NA NA NA NA A A A…	1	0.9	40
RIL-64-G	A A A A A A A A A A A A A A A A A A A NA NA NA NA NA NA NA A A A A A A A H H H H H H H H H H H H H H H H H H H H H H H H H H H H H H H H H H H H H H H H H H H H H H H H H H H H H H H H H H H H H H H H H H H H H H H H H H H H H H H H H H H H H H H H H H H H H H H H H H H H H H H H H H H A A A A A A A A A A A A A A A A A A A A A A A A A A A A A A A A A A A A A A A A A A A A A A A A A A A A A A A A …	A A A A A A A A A A A A A A A A A A A A A A A A A A A A A A A A A A A A A A A A A A A A A A A A A A A A A A A A A A A A A A A A A A A A A A A A A A A NA NA NA NA NA NA NA NA A A A A A A A A A A A A NA A A A A A A A A A A A A A A A A A A A A A A A A A A A A A A A A A A A A A A A A A A A A A A A A A A A A A A H H H H H H H H H H H H H H H H H H H H H H H H H H H H H H H H H H H H H H H	A A A A A A A A A A A A A A A A A A A A A A A A A A A A A A A A A A A A A A A A A A A A A A A A A A A A A A A A A A A A A A A A A A A A A A A A A A A A A A A A A A A A A A A A A A A A A A A A A A A A A A A A A A A A A A A A A A A A A A A A NA NA NA NA NA NA NA NA NA NA NA NA NA NA NA NA NA NA NA NA NA NA NA NA NA NA NA A A A A A A A NA NA NA NA NA NA NA NA NA NA A A A A A A A A A A A A A A A A A …	A A A A A A A A A A A A A A A A A A A A A A A A A A A A A A A A A A A A A A A A A A A A A A A A A A A A A A A A A A A A A A A A A A A A A A A A A A A A A A A A A A A A A A A A A A A A A A A A A A A A A A A A A A A A A A A A A A A A A A A A A A A A A A A A A A A A A A A A A A A A A A A A A A A A A A A A A A A A A A A A A A A A A A A A A A A A A A A A	A A A A A A A A A A A A A A A A A A A A A A A A A A A A A A A A A A A A A A A A A A A A A A A A A A A A A A A A A A A A A A A A A A A A A A A A A A A A A A A A A A A A A A A NA NA A A A A A A A A A A A A A A A A A A A A A A A A A A A A A A A A A A A A A A	A A A A A A A A A A A A A A A A A A A A A A A A A A A A A A A A A A A A A A A A A A A A A A A A A A A A A A A A A A A A A A A A A A A A A A A A A A A A A A A A NA NA NA NA NA NA NA NA NA NA NA NA NA NA NA NA NA NA NA NA NA NA NA NA NA NA NA NA NA NA NA NA NA NA NA NA NA NA NA NA A A A A A A A A A A A A A A A A A A A A A A A A A A A A A A A A A A A A A A A A A A A A A A A A A A A A A A A A A A A A…	H H H H H H H H H A A A A A A A A A A A A A A A A A A A A A A A A A A A A A A A A A A A A A A A A A A A A A A A A A A A A A A A A A A A A A A A A A A A A A A A A A A A A A A A A A A A A A A A A A A A A A A A A A A A A A A A A A A A A A A A A A A A A A A A A A A NA NA NA NA NA NA NA A A A NA NA NA NA NA A A A A A A A A A A A A A A A A A A A A A A A A A A A A A A A A A A	A A A A A A A A A A A A A A A A A A A A A A A A A A A A A A A A A A A A A A A A A A A A A A A A A A A A A A A A A A A A A A A A A A A A A A A A A A A A A A A A A A A A A A A A A H H H H H H H H H H H H H H H H H H H H H H H H H H H H H H H H H H H H H H H H H H H H H H H H H H H H H H H H H H H H H H H H H H H H H H H H H H H H H H H A A A A A A A A A A A A A A A A A A A A A A A A A A A A A A A A…	A A A A A A A A A A A A A A A A A A A A A A A A A A A A A A A A A A A A A A A A A A A A A A A A A A A A A A A A A A A A A A A A A A A A A A A A H H H H H H H H H H H H H H H H H H H H H H H H H H H H H H H H H H H H H H H H H H H H H H H H H H H H H H H H H H A A A A A A A A A A A A A A A A A A A A A A A A A A A A H H H H H H H H H H H H H A A A A A A A A A A A A A A A A A A A	A A A A A A A A A A A A A A A A A A A A A A A A A A A A A A A A A A A A A A A A A A A A A A A A A A A A A A A A A A A A A A A A A A A A A A A A	A A A A A A A A A A A A A A A A A A A A A A A A A A A A A A A A A A A A A A A A A A A A A A A A A A A A A A A A A A A A A A A A A A A A A A NA NA NA NA NA NA NA A A A A A A A A A A A A A A A A A A A A A A A A A NA NA NA NA NA NA NA NA NA A A A A A A A A A A A A A A A A A A A A A A A A A A A A A A A A A A A A A A A A A A A A A A A A A A A A A A A A A A A A A A A A A A A A NA NA NA A A A A A A A A …	A A A A A A A A A A A A A A A A H H H H H H H H H H H H H H H H H H H H H H H H H H H H H H H H H H H H H H H H H H H H H H H H H H H H H H H H H H H H H H H NA NA NA NA NA NA H H H H H H H H H H H H H H H H H A A A A A A A A A A A A A A A A A A A A A A A A A A NA NA NA NA NA NA NA NA NA NA NA NA NA NA NA NA NA NA NA NA NA NA NA NA NA NA NA NA NA A A A A A A A A A A A A A A A A A A A A A A A A A …	4	1.2	100
RIL-65-G	A A A A A A A A H H H H H H H H H H H H H H H H H H H H H H H H H H H H H H H H H H H H H H H H H H H H H H H H H H H H H H H H H H A A A A A A A A A A A A A A A A A A A A A A A A A A A A A A A A A A A A A A A A A A A A A A A A A A A A A A A A A A A A A A A A A A A A A A A A A A A A A A A A A A A A A A A A A A A A A A A A A A A A A A A A A A A A A A A A A A A A A A A A A A A A A H H H H H H H H H…	NA NA NA NA NA NA NA NA NA NA NA NA NA NA NA NA NA NA NA NA NA NA NA NA NA NA NA A A A A A A A A A A A A A A A A A A A A A H H H H H H H H H H H H H H H H H H H H H H H H H H H H H H H H H H H A A NA NA NA NA NA NA NA NA NA NA NA NA NA NA NA NA A A A A A A A A A A A A A A A A A A A A A A A A A A A A A A A A A A A A A A A A A A A A A A A A A A A A A A A A A A A A A A A A A A A A A A A A A A A A A …	NA NA NA NA NA NA NA NA NA NA NA NA NA NA NA NA NA NA NA NA NA NA NA NA A A A A A A A A A A A A A A A A A A A H H H H H H H H H H H H H H H H H H H H H H H H H H H H H H H H H H H H H H H H H H H H H H H H H H H H H H H H H H H H H H H H H H H H H H H H H H H H H H H H H H H H H H H H H H H H H H H H H H H H H H H H H H H H H H H H H H H H H H A A A A A A A A A A A A A A A A A A A A A A H H H H H…	A A A A A A A A A A A A A A A H H H H H H A A A A A A A A A A A A A A A A A A A A A A A A A A A A A A A A A A A A A A A A A A A A A A A A A A A A A A A A A A A A A A A A A A A A A A A A A A A A A A A A A A A A A A A A A A A A A A A A A A A A A A A A A A A A A A A A A H H H H H H H H H H H H H H H H H NA NA NA NA NA NA NA NA NA NA A A A A A A A A A A A A A A A	A A A A A H H H H H H H H H H H H H H H H H H H H H H H H H H H H H H H H H H H H H H H H A A A A A A A H H H H H H H H H H H H H H H H H H H H H H H H H H H H H H H H H H H H H A A A A A A A H H H H H H H H H H H H H H H NA NA NA NA NA NA NA NA NA NA NA NA NA NA NA NA	A A A A A A A A A A A A A A A A A NA NA NA NA NA NA NA NA NA NA NA NA NA NA NA NA NA NA NA NA H H H H H H H H H H H H H H H H H H H A A A A A A A A A A A A A A A A A A A A A H H H H H H H H H H H H H H H H H H H H H H H H H H H H H H H H H H H H H H H H H H H H H H H H H H H H H H H H H H H H H H H H H H H H H H H H H H H H H H H H H H A A A A A A A A A A A A A A A A A A A A A A A A A A A A A A A…	H H H H H H H H H H H H H H H H H H H H H H H H H H H H H H H H H H H H H H A A A A A A A A A A A A A A A A A A A A A A A A A A A A A A A A A A A A A A A A A A A A A A A A A A A A A A A A A A A A A A A A A A A A A A A A A A A A H H H H H H H H H H H H H H H H H H H H H H H H H H H H H H H H H H H H H H H H H H H H H H H H H H H H H H H H H H H H A A A A A A	NA NA NA NA NA NA NA NA NA NA NA NA NA NA NA NA NA A A A A A A A A A A A A A A A A A A A A A A A A A A A A A A A A A A A A A A A A A A A A A A A A A A A A A A A A A A A A A A A A A A A A A A A A A A A A A A A A A A A A A A A A A A A A A A A A A A A A A A A A A A A A A A A A A A A A A A A A A A A A A A A A A A A A A NA NA NA NA NA NA NA NA NA NA NA NA NA NA A A A A A A A A A A A A A A A A A A A A …	A A A A A A A A A A A A A A A A A NA NA NA NA NA NA NA A A A A A A A A A A A A A A A A A A A A A A A A A A A A A A A A A A A A A A A A A A A A NA NA NA NA NA NA NA NA NA NA NA NA NA NA NA NA NA NA NA NA NA NA NA NA NA NA NA NA H H H H H H H H H H H H H H H H H H H H H H H H H H H H H H H H H A A A A A A A A A A A A A A A A A A A A A A A A A A A A A H H H H H H H A A A A A A A A A A A A A A A A A …	NA NA NA H H H H H H H H H A A A A A A A A A A A A A A A A A A A A A A A A A A A A A A A A A A A A A A A A A A A A A A A A A A A A A A A A A A A A	NA NA NA NA NA NA NA NA NA NA NA NA NA NA NA A A A A A A A A A A A A A A A A A A A A A A A A A A A A A A A A A A A A A A A A A A A A A A A A A A A A A A A A A A A A A A A A A A A A A A A A A A A A A A A A A NA NA NA NA NA A A A A A A A A A A A A A A A A A A A A A A A A A A A A NA NA NA NA NA NA A A A A A A A A A A A A A A A A A A A A A A A A A NA NA NA NA NA A A A A A A A A A A A A A A A A A A A …	A A A A A H H H H H H H H H H H H H H H A A A A A A A A A A A A A A A A A A A A H H H H H H H H H H H H H H H H H H H H H H H H H H H H A A A A A H H H H H H H H H H H H H H H H H H H H H H H H H H H H H H H H H H H H H H H H H H H H H A A A A A A A A A A A A A A A A A A A A A A A A A A A A A A A A A A A A A A A A A A A A A A A A A A A A A A A A A A NA NA NA NA NA NA NA NA NA NA NA NA NA NA NA NA…	2	1.2	71.4
RIL-65-R	A A A A A A A A H H H H H H H H H H H H H H H H H H H H H H H H H H H H H H H H H H H H H H H H H H H H H H H H H H H H H H H H H H A A A A A A A A A A A A A A A A A A A A A A A A A A A A A A A A A A A A A A A A A A A A A A A A A A A A A A A A A NA NA A A A A A A A A A A A A A A A A A A A A A A A A A A A A A A A A A A A A A A A A A A A A A A A A A A A A A A A A A A A A A A A A A A H H H H H H H H…	NA NA NA NA NA NA NA NA NA NA NA NA NA NA NA NA NA NA NA NA A A NA NA NA NA NA A A A A A NA NA A A A A A A A A A A A A A H H H H H H H H NA NA NA NA NA NA NA NA NA NA NA NA NA NA NA NA NA NA NA NA NA NA NA NA NA NA NA A A A A A A A A A A A A A A A A A A A A A A A A A A A A A A A A A A A A A A A A A A A A A A A A A A A A A A A A A A A A A A A A A A A A A A A A A A A A A A A A A A A A A A A A A A A…	A A A A A A A A A A A A A A A A A A A A A A A A A A A A A A A A A A A A A A A A A A H H H H H H H H H H H H H H H H H H H H H H H H H H H H H H H H H H H H H H H H H H H H H H H H H H H H H H H H H H H H H H H H H H H H H H H H H H H H H H H H H H H H H H H H H H H H H H H H H H H H H H H H H H H H H H H H H H H H H H H A A A A A A A A A A A A A A A A A A A A A A H H H H H H H H H H H H H H H H H…	A A A A A A A A A A A A A A A H H H H H H A A A A A A A A A A A A A A A A A A A A A A A A A A A A A A A A A A A A A A A A A A A A A A A A A A A A A A A A A A A A A A A A A A A A A A A A A A A A A A A A A A A A A A A A A A A A A A A A A A A A A A A A A A A A A A A NA NA NA NA NA NA NA NA NA NA NA NA NA NA H H H H H H H H H H H H H H H H H H H H H H H H H H H H H H	A A A A A A H H H H H H H H H H H H H H H H H H H H H H H H H H H H H H H H H H H H H H H A A A A A A A H H H H H H H H H H H H H H H H H H H H H H H H H H H H A H H H H H H H H A A A A A A A H H H H H H H H H H H H H H H NA NA NA NA NA NA NA NA NA NA NA NA NA NA NA NA	A A A A A A A A A A A A A A A A A A A A A A A A A A A A A A A A H H H H H H H H H H H H H H H H H H H H H H H H A A A A A A A A A A A A A A A A A A A A A H H H H H H H H H H H H H H H H H H H H H H H H H H H H H H H H H H H H H H H H H H H H H H H H H H H H H H H H H H H H H H H H H H H H H H H H H H H H H H H H H A A A A A A A A A A A A A A A A A A A A A A A A A A A A A A A A A A A H H H H H H H…	A A A A A A A A A A A A A A A A A A A A A A A A A A A A A A A A A A A A A A A A A A A A A A A A A A A A A A A A A A A A A A A A A A A A A A A A A A A A A A A A A A A A A A A A A A A A A A A A A A A A A A A A A A A A A A A A A A A H H H H H H H H H H H H H H H H H H H H H H H H H H H H H H H H H H H H H H H H H H H H H H H H H H H H H NA NA NA NA NA NA NA NA NA NA NA NA	NA NA NA NA NA NA NA NA NA NA NA NA NA A A A A A A A A A A A A A A A A A A A A A A A A A A A A A A A A A A A A A A A A A A A A A A A A A A A A A A A A A A A A A A A A A A A A A A A A A A A A A A A A A A A A A A A A A A A A A A A A A A A A A A A A A A A A A A A A A A A A A A A A A A A A A A A A A A A A A A A A A A A A A A A A A NA NA NA NA NA NA NA NA A A A A A A A A A A A A A A A A A A A A A A A …	A A A A A A A A A A A A A A H H H H H H H H H H H H H H H A A A A A A A A A A A A A A A A A A A A A A A A A A A A A A A A A A A A A A NA NA NA NA NA NA NA NA NA NA NA NA NA NA NA NA NA NA NA NA NA NA NA NA NA NA NA NA NA NA NA NA NA NA NA NA NA NA NA NA NA NA NA NA NA NA NA NA NA NA NA NA NA NA NA NA NA A A A A A A A A A A A A A A A A A A A A A A A A A A A A A A A A A A A A A A A A A A A A A A A …	A A A H H H H H H H H H A A A A A A A A A A A A A A A A NA NA NA NA NA NA A A A A A A A A A A A A A A A A A A A A A A A A A A A A A A A A A A A A A A	H H H H H H H H H H H H H H H H H NA NA NA NA NA NA A A A A A A A A A A A A A A A A A A A A A A A A A A A A A A A A A A A A A A A A A A A A A A A A A A A A A A A A A A A A A A A A A A A A A A A A A NA NA NA NA NA NA A A A A A A A A A A A A A A A A A A A A A A A A A A A NA NA NA NA NA NA A A A A A A A A A A A A A A A A A A A A A A A H H H H H H H H H H H A A A A A A A A A A A A A A A A A A A A A A…	H H H H H H H H H H H H H H H H H H A A A A A A A A A A A A A A A A A A A A H H H H H H H H H H H H H H H H H H H H H H H H H H H H H H A A A A H H H H H H H H H H H H H H H H H H H H H H H H H H H H H H H H H H H H H H H H H H H H H H A A A A A A A A A A A A A A A A A A A A A A A A A A A A A A A A A A A A A A A A A A A A A A A A A A A A A A A A A A A A A A A A A A A A A NA NA NA NA NA NA NA NA N…	.	.	.
RIL-66-R	H H H H H H H H H H H H H H H H H A A NA NA NA NA NA NA NA A A A A H H H H H H H H H H H H H H H A A A A A A A A A A A A A A A A A A A A A A A A A A A A A A A A A A A A A A A A A A A A A A A A A A A A A A A A A A A A A A A A A A A A A H H H H H H H H H H H H H H H H H H H H H H H H H H H H H H H H H H H H H H H H H H H H H H H H H H H H H H H H H H H H H H H H H H H H H A A A A A A A A A A A A A …	A A A A A A A A A A A A A A A A A A A A A A A A A A A A A A A A A A A A A A A A A A A A A A A A A A A A A A A A A A A A A A A A A A A A A A A A A A A A A A A A A A A A A A A A A A A A A A A A A A A A A A A A A A A A A A A A A A A A A A A A A A A A A A A A A A A A A A A A A A A A A A A A A A A A A A A A A A A A A A A A A A A A A A A A A A A A A A A A A A A A A A A A A A A A A	A A A A A A A A A A A A A A A A A A A A A A A A A A A A A A A A A A A A A A A A A A H H H H H H H H H H H H H H H H H H H H H H H H H H H H H H H H H H H H H H H H H H H H H H H H H H H H H H H H H A A A A A H H H H H H H H H H H H H H H H H H H H H H H H H H H H H H H H H H H H H H H H H H H H H H H H H H H H H H H H H H H H H H H H H H H H H H H H H H H H H H H H H H H H H H A A A A A A A A A A…	A A A A A A A A A A A A A A A A A A A A A A A A A A A A A A A A A A A A A A A A A A A A A A A A A A A A A A A A A A A A A A A A A A A A A A A A A A A A A A A A A A A A A A A A A A A A A A A A A A A A A NA NA NA NA NA A A A A A A A A H H H H H H H H A A A A A A A A A A A A A A A A A A A A A A A A A A A A A A A A A A A A A A A A A A A A A A A A A A A A A A	A A A A A A A A A A A A A A A A A A A A A A A A A A A A A A A A A A A A A A A A A A A A A A A A A A A A A A A A A A A A A A A A A A A A A NA NA NA NA NA NA NA NA NA NA NA NA NA NA NA NA NA NA NA NA NA A A A A A A A A A A A A A A A A A NA NA NA NA NA NA A A A NA NA NA NA NA NA NA NA NA NA NA	NA NA NA NA NA NA NA NA NA NA NA NA NA NA NA NA NA NA NA NA NA A A A A A A A A A A A A A A A A A A A A A A A A A A A A A A A A A A A A A A A A A A A A A A A A A A A A A A A A A A A A A A A A A A A A A A A A A A A A A A A A A A A A A A A A A A A A A A A A A A A A A A A A A A A A A A A A A A A A A A A A A A A A A A A A A A A A A A A A A A A A A A A A H H H H H H H H H H H H H H H H H H H H H H H H …	A A A A A A A A A A A A A A A A A A A A A A A A A A A A A A A A A A A A A A A A A A A A A A A A A A A A A A A A A A A A A A A A A A A A A A A A A A A A A A A A A A A A H H H H H H H H H H H H H H H H H H H H H A A A A A A A A A A A A A A A A A A A A A A A A A A A A A A A A A A A A A A A A A A A A A A A A A A A A A A A A A A A A A A A A A A A A A A A A A A A	A A A A A A A A A A A A A A A A A A A A A A A A A A H H H H H H H H H H H H H H H H H H H H H H H H H H H H H H H H H H A A A A A A A A A A A A A A A A A A A A A A A A A A A A A A A A A A A A A A A A A A A A A A A A A A A A A A A A A A A A A A A A A A A A A A A A A A A A A A A A A A A A A A A A A A A A A A A A A A A A A A A A A A A A A A A A A A A A A A A A A A A A A A A A A A A A A A A A A A A A…	A A A A A A A A A A A A A A A A A A A A A A A A A A A A A A A A A A A A A A A A A A A A A A A A A A A A A A A A A A A A A A A A A A A A A A A A A A A H H H H A A A A A A H H H H H H H H H H H H H H A A A A A A A A A A A A A A A A A A A A A A A A A A A A A A A A A A A A A A A A A A A A A A A A A A A A A A A A A A A A A A A A A A A A A A A A A A A A A A A A A A A A A A A A H H H	H H H H H H A A A A A A A A A A A A A A A A A A A A A A A A A A A A A A A A A A A A A A A A A A A A A A A A A A A A A A A A A A A A A A A A A A	A A A A A A A A A A A A A A A A A A A A A A A A A A A A A A A A A A A A A A A A A A A A A A A A A A A A A A A A A A A A A A A A A A A A A A A A A A A A A A A A A A A A A A A A A A A A A A A A A A A A A A A A A A A A A A A A A A A A A A A A A A A A A A A A A A A A A A A A A A A A A A A A A A A A A A A A A A A A A A A A A A A A A A A A A A A A A A A A A A A A A A A A A A A A A A A A A A A A A A A A…	H H H H H H H H H H H H H H H H H H H H H H H H H H H H H H H H H H H H H H H H A A A A A A A A A A A A A A A H H H H H H H H H H H H H H H H H NA NA NA NA NA NA NA NA A A A A A A A A A A A A A A A A NA NA NA NA NA NA A A A A A A A A A A A A A A A A A A A A A A A A A A NA NA NA NA NA NA NA NA NA NA NA NA NA NA NA NA NA NA NA NA NA NA NA NA NA NA NA NA A A A A A A A A A A A A A A A A A A A A A A A…	1	1	80
[truncated: 30 more rows]
