# Supplementary material for: Genetic mapping identifies loci that influence tomato resistance against Colorado potato beetles
Source: Sci Rep. 2018 May 9;8:7429. doi: 10.1038/s41598-018-24998-5 (PMC5943291; doi:10.1038/s41598-018-24998-5)
Supplement: Supplementary file 3 — Dataset 2 [file 41598_2018_24998_MOESM3_ESM.xlsx]

## Sheet: Figure 1
Figure 1. Colorado potato beetle performance on parental tomato plants.
								5 d			10 d
						Species	Plant#	Alive	% Survival	Mass (mg)	Alive	% Survival	Weight
	Plant#	Beetle#	5 day mass (mg)	10 day mass (mg)		S. lycopersicum	4	5	71.4286	5.4	4	57.1429	74.0823
S. pennellii	1	1	1.985	21.79			5	1	14.2857	8.67	1	14.2857	120.682
S. pennellii	2	1	6.131	40.37			6	5	71.4286	5.1348	4	57.1429	68.7915
		2	5.519	40.553			10	5	71.4286	3.4058	5	71.4286	35.4542
		3	4.699	2.341			11	3	42.8571	5.27367	2	28.5714	66.718
		4	2.477	2.16			12	5	71.4286	5.5656	5	71.4286	52.5922
		5	1.494	18.21			13	7	100	5.405	4	57.1429	53.9763
		6	0.769			S. pennellii	1	1	14.2857	1.985	1	14.2857	21.79
S. pennellii	3	1	5.52	50.016			2	6	85.7143	3.51483	4	57.1429	21.356
		2	1.86	3.426			3	4	57.1429	2.44125	2	28.5714	26.721
		3	1.747				7	6	85.7143	1.7435	1	14.2857	3.555
		4	0.638				8	5	71.4286	3.4742	3	42.8571	36.0423
S. lycopersicum	4	1	5.937	85.837			9	4	57.1429	4.90675	2	28.5714	27.0065
		2	5.795	86.934			14	2	28.5714	1.378	0	0	Na
		3	5.56	49.72			15	3	42.8571	2.71233	3	42.8571	20.609
		4	4.308	73.838			16	5	71.4286	2.6398	2	28.5714	31.829
S. lycopersicum	5	1	8.67	120.682			t Test	0.325088	0.325088	0.00111883	0.0229974	0.0229974	0.00203835
S. lycopersicum	6	1	3.546	87.733				5 d			10 d														se
		2	5.994	99.995				Alive	% Survival	Weight	Alive	% Survival	Weight
		3	3.833	36.225			S. lycopersicum	4.42857	63.2653	5.5507	3.57143	51.0204	67.4709														#DIV/0!
		4	8.33	51.213			SE	0.719032	10.2719	0.590087	0.571429	8.16327	10.1254
		5	3.971	36.037			S. pennellii	4	57.1429	2.75507	2	28.5714	23.6136
S. pennellii	7	1	4.842	17.038			SE	0.57735	8.24786	0.360369	0.408248	5.83212	3.24387
		2	1.778	3.555					% Survival		Weight
		3	1.243						5d	10d	5d	10d
		4	1.063					S. l	63.2653	51.0204	5.5507	67.4709
		5	0.713					S. p	57.1429	28.5714	2.75507	23.6136
		6	0.822					SE	10.2719	8.16327	0.590087	10.1254
S. pennellii	8	1	8.393	17.45
		2	0.97	40.914
		3	2.211	49.763
		4	0.826
		5	4.971
S. pennellii	9	1	7.463	38.391
		2	5.333	15.622
		3	1.804
		4	5.027
S. lycopersicum	10	1	4.978	12.4
		2	6.888	16.266
		3	1.86	13.324
		4	1.26	59.771
		5	2.043	75.51
S. lycopersicum	11	1	7.463	84.29
		2	7.718	49.146
		3	0.64
S. lycopersicum	12	1	5.497	42.787
		2	6.016	57.45
		3	7.438	41.991
		4	5.052	56.097
		5	3.825	64.636
S. lycopersicum	13	1	4.235	41.942
		2	4.209	55.262
		3	7.157	76.03
		4	3.529	42.671
		5	6.466
		6	8.094
		7	4.145
S. pennellii	14	1	1.737	NA
		2	1.019
S. pennellii	15	1	3.494	33.908
		2	2.919	25.658
		3	1.724	2.261
S. pennellii	16	1	6.326	33.456
		2	3.97	30.202
		3	1.515
		4	0.823
		5	0.565

## Sheet: Figure 2
Figure 2. Colorado potato beetle performance on S. pennellii introgression lines.
Figure 2b, CPB larval survival on S. pennellii introgression lines
	Experiment							Ordered list for the figure
ID	1	2	3	4	Mean	SE		Introgression Line	ID	Survival	SE
M82	33.3333	NA	62.5		47.9167	14.5833		IL 12-1-1	4098	8.33333	4.16667
Pennellii	0	0	12.5	22.2222	8.68056	3.60844		Pennellii	Pennellii	8.68056	3.60844
4028	44.4444	62.5	50		52.3148	5.33915		IL 6-3	4062	11.5741	6.43169
4029	11.1111	75	75		53.7037	21.2963		IL 8-1-3	4073	11.5741	6.43169
4030	55.5556	50	75		60.1852	7.57903		IL 10-2	4089	11.5741	6.43169
4031	77.7778	37.5	62.5		59.2593	11.7396		IL 4-1	4048	12.5	12.5
4032	44.4444	50	12.5		35.6481	11.6847		IL 4-2	4050	15.2778	9.72222
4033	11.1111	62.5	37.5		37.037	14.8365		IL 11-1	4092	16.6667	11.024
4034	22.2222	50	50		40.7407	9.25926		IL 7-2	4065	18.75	18.75
4035	44.4444	62.5	50		52.3148	5.33915		IL 2-5	4040	19.4444	6.94444
4036	55.5556	50	62.5		56.0185	3.61586		IL 8-2	4074	22.9167	10.4167
4038	11.1111	62.5	12.5		28.7037	16.9029		IL 10-3	4091	22.9167	10.4167
4039	44.4444	NA	25		34.7222	9.72222		IL 11-2	4093	22.9167	10.4167
4040	33.3333	12.5	12.5		19.4444	6.94444		IL 12-3-1	4101	22.9167	10.4167
4041	22.2222	87.5	12.5		40.7407	23.5475		IL 3-5	4047	24.0741	7.27603
4042	44.4444	62.5	37.5		48.1481	7.45068		IL 8-1-1	4072	24.0741	14.4634
4043	22.2222	62.5	25		36.5741	12.9877		IL 5-2	4055	25	25
4044	44.4444	50	25		39.8148	7.57903		IL 9-2-6	4083	28.2407	4.69856
4045	NA	NA	50		50			IL 8-2-1	4075	28.4722	15.9722
4046	44.4444	75	NA		59.7222	12.4743		IL 2-3	4038	28.7037	16.9029
4047	22.2222	12.5	37.5		24.0741	7.27603		IL 7-3	4066	28.7037	11.378
4048	0	37.5	0		12.5	12.5		IL 12-4	4102	30.0926	9.36285
4049	22.2222	50	50		40.7407	9.25926		IL 5-1	4054	30.5556	18.0556
4050	33.3333	12.5	0		15.2778	9.72222		IL 10-1-1	4088	31.0185	16.3617
4051	44.4444	NA	NA		44.4444			IL 8-3	4076	31.25	15.3093
4052	33.3333	25	50		36.1111	7.34931		IL 9-3-1	4085	31.4815	9.70015
4053	44.4444	62.5	25		43.9815	10.8278		IL 5-4	4057	31.9444	3.67465
4054	66.6667	12.5	12.5		30.5556	18.0556		IL 2-4	4039	34.7222	9.72222
4055	0	75	0		25	25		IL 12-2	4099	34.7222	1.38889
4056	11.1111	62.5	50	44.4	42.0028	13.4		IL 9-1-2	4079	35.1852	12.4828
4057	33.3333	37.5	25		31.9444	3.67465		IL 1-3	4032	35.6481	11.6847
4058	NA	75	NA		75			IL 8-1	4071	35.6481	11.6847
4060	55.5556	87.5	62.5		68.5185	9.70015		IL 9-1	4078	35.6481	5.68898
4061	44.4444	50	87.5		60.6481	13.5214		IL 4-3-2	4052	36.1111	7.34931
4062	22.2222	0	12.5		11.5741	6.43169		IL 7-1	4064	36.1111	14.5004
4063	44.4444	75	25		48.1481	14.5521		IL 9-3-2	4086	36.1111	14.5004
4064	33.3333	62.5	12.5		36.1111	14.5004		IL 10-1	4087	36.1111	11.3402
4065	NA	37.5	0		18.75	18.75		IL 3-1	4043	36.5741	12.9877
4066	11.1111	25	50		28.7037	11.378		IL 1-4	4033	37.037	14.8365
4067	33.3333	87.5	37.5		52.7778	17.4027		IL 3-2	4044	39.8148	7.57903
4068	44.4444	50	37.5		43.9815	3.61586		IL 7-5-5	4070	39.8148	14.6182
4069	55.5556	62.5	25		47.6852	11.5184		IL 1-4-18	4034	40.7407	9.25926
4070	44.4444	62.5	12.5		39.8148	14.6182		IL 2-6	4041	40.7407	23.5475
4071	44.4444	50	12.5		35.6481	11.6847		IL 4-1-1	4049	40.7407	9.25926
4072	22.2222	50	0		24.0741	14.4634		IL 11-3	4094	40.9722	2.83506
4073	22.2222	0	12.5		11.5741	6.43169		IL 11-4-1	4096	41.6667	6.80414
4074	33.3333	NA	12.5		22.9167	10.4167		IL 5-3	4056	42.0028	13.4
4075	44.4444	NA	12.5		28.4722	15.9722		IL 4-4	4053	43.9815	10.8278
4076	NA	50	12.5		31.25	15.3093		IL 7-4-1	4068	43.9815	3.61586
4077	33.3333	NA	NA		33.3333			IL 12-1	4097	45.8333	17.0103
4078	44.4444	37.5	25		35.6481	5.68898		IL 7-5	4069	47.6852	11.5184
4079	55.5556	37.5	12.5		35.1852	12.4828		M82	M82	47.9167	14.5833
4081	33.3333	62.5	50		48.6111	8.44828		IL 2-6-5	4042	48.1481	7.45068
4082	44.4444	62.5	50		52.3148	5.33915		IL 6-4	4063	48.1481	14.5521
4083	22.2222	25	37.5		28.2407	4.69856		IL 9-2	4081	48.6111	8.44828
4084	11.1111	NA	NA		11.1111			IL 1-1	4028	52.3148	5.33915
4085	44.4444	37.5	12.5		31.4815	9.70015		IL 2-1	4035	52.3148	5.33915
4086	33.3333	62.5	12.5		36.1111	14.5004		IL 9-2-5	4082	52.3148	5.33915
4087	22.2222	50	NA		36.1111	11.3402		IL 7-4	4067	52.7778	17.4027
4088	55.5556	0	37.5		31.0185	16.3617		IL 1-1-2	4029	53.7037	21.2963
4089	22.2222	0	12.5		11.5741	6.43169		IL 2-1-1	4036	56.0185	3.61586
4090	11.1111	NA	NA		11.1111			IL 11-4	4095	58.3333	6.80414
4091	33.3333	NA	12.5		22.9167	10.4167		IL 1-2	4031	59.2593	11.7396
4092	0	37.5	12.5		16.6667	11.024		IL 3-4	4046	59.7222	12.4743
4093	33.3333	NA	12.5		22.9167	10.4167		IL 1-1-3	4030	60.1852	7.57903
4094	44.4444	NA	37.5		40.9722	2.83506		IL 6-2-2	4061	60.6481	13.5214
4095	66.6667	NA	50		58.3333	6.80414		IL 6-2	4060	68.5185	9.70015
4096	33.3333	NA	50		41.6667	6.80414
4097	66.6667	NA	25		45.8333	17.0103
4098	0	12.5	12.5		8.33333	4.16667
4099	33.3333	33.3333	37.5		34.7222	1.38889
4100	55.5556	NA	NA		55.5556
4101	33.3333	NA	12.5		22.9167	10.4167
4102	33.3333	44.4444	12.5		30.0926	9.36285
4103	11.1111	NA	NA		11.1111
Figure 2a, CPB larval mass on S. pennellii introgression lines
	Experiment
ID	1	2	3	MEAN	SE			Introression line	ID	Weight	SE
4028	161.407	105.122	57.835	108.121	29.9364			IL 10-2	4089	5.905	1.80854
4029	81.4	160.932	37.6433	93.325	36.0863			IL 12-3	4100	7.338	2.788
4030	44.01	30.7325	72.2533	48.9986	12.2428			IL 8-1-3	4073	7.7925	1.9325
4031	112.029	133.777	66.844	104.216	19.7127			IL 1-4	4033	14.8942	7.6582
4032	50.825	91.33	44.38	62.1783	14.6941			IL 12-3-1	4101	18.8	12.5659
4033	8.27	30.166	6.24667	14.8942	7.6582			IL 8-2-1	4074	19.55	13.72
4034	19.855	98.3625	69.055	62.4242	22.9044			Pennellii	Pennellii	19.7	3.5
4035	19.2625	84.882	17.3575	40.5007	22.1975			IL 9-1	4078	25.8536	11.0709
4036	95.088	49.3675	69.316	71.2572	13.234			IL 7-1	4064	28.3918	13.0049
4038	31.3	50.898	10.24	30.8127	11.7395			IL 8-3-1	4077	28.6533	13.9133
4039	80.2	NA	3.96	42.08	38.12			IL 2-3	4038	30.8127	11.7395
4040	62.2367	32.31	5.62	33.3889	16.3527			IL 3-5	4047	33.3594	19.9637
4041	84.755	90.9557	3	59.5702	28.3417			IL 2-5	4040	33.3889	16.3527
4042	62.69	40.724	20.45	41.288	12.1969			IL 4-1-1	4049	34.1067	18.7674
4043	49.54	64.204	29.945	47.8963	9.92381			IL 7-5	4069	35.1883	16.7304
4044	82.9375	54.97	35.225	57.7108	13.8414			IL 12-2	4099	35.5017	4.5438
4046	17.9425	62.0683	48.295	42.7686	13.0343			IL 8-1	4071	36.2892	14.8517
4047	20.995	72.42	6.66333	33.3594	19.9637			IL 10-3	4091	37.29	8.86
4048	NA	30.2567	NA	30.2567	#DIV/0!			IL 11-1	4092	37.4267	18.2733
4049	71.52	18.0125	12.7875	34.1067	18.7674			IL 9-2	4081	38.6288	15.7162
4050	131.71	25.62	NA	78.665	53.045			IL 11-4-1	4096	38.8708	11.9242
4051	77.855	NA	NA	77.855	#DIV/0!			IL 6-4	4063	39.5975	15.0969
4052	71.0433	92.81	65.2425	76.3653	8.39115			IL 5-3	4056	39.9942	26.2983
4053	84.6225	37.498	13.06	45.0602	21.0015			IL 2-1	4035	40.5007	22.1975
4054	97.5617	143.32	6,78	120.441	18.6808			IL 2-6-5	4042	41.288	12.1969
4055	NA	15.0383	NA	15.0383	#DIV/0!			IL 12-1-1	4098	41.9167	12.4042
4056	7.91	92.13	19.9425	39.9942	26.2983			IL 2-4	4039	42.08	38.12
4057	93.7067	21.2267	NA	57.4667	36.24			IL 11-2	4093	42.7583	10.5483
4058	NA	97.565	NA	97.565	#DIV/0!			IL 3-4	4046	42.7686	13.0343
4060	161.568	120.661	94.416	125.548	19.5385			IL 11-3	4094	42.8175	23.5575
4061	113.045	158.94	73.0329	115.006	24.8186			IL 6-3	4062	43.9475	25.8891
4062	75.655	NA	12.24	43.9475	25.8891			IL 4-4	4053	45.0602	21.0015
4063	49.7775	59.125	9.89	39.5975	15.0969			IL 12-4	4102	46.3017	19.7617
4064	36.0333	46.102	3.04	28.3918	13.0049			IL 9-2-6	4083	46.8989	13.2218
4065	NA	16.4733	NA	16.4733	#DIV/0!			IL 3-1	4043	47.8963	9.92381
4066	35.2	37.845	77.945	50.33	13.8286			IL 1-1-3	4030	48.9986	12.2428
4067	96.6	57.5129	52.17	68.761	14.0047			IL 10-1-1	4088	49.6963	30.8551
4068	96.4875	89.0125	158.98	114.827	22.1819			IL 7-3	4066	50.33	13.8286
4069	62.722	37.888	4.955	35.1883	16.7304			M82	M82	57.1	9.9
4070	105.67	87.774	7.07	66.838	30.3273			IL 5-4	4057	57.4667	36.24
4071	42.495	58.3425	8.03	36.2892	14.8517			IL 3-2	4044	57.7108	13.8414
4072	15.64	131.338	NA	73.4888	47.2333			IL 2-6	4041	59.5702	28.3417
4073	9.725	NA	5.86	7.7925	1.9325			IL 1-3	4032	62.1783	14.6941
4074	33.27	NA	5.83	19.55	13.72			IL 1-4-18	4034	62.4242	22.9044
4075	55.13	NA	NA	55.13	#DIV/0!			IL 7-5-5	4070	66.838	30.3273
4076	NA	88.3325	NA	88.3325	#DIV/0!			IL 7-4	4067	68.761	14.0047
4077	42.5667	NA	14.74	28.6533	13.9133			IL 9-1-2	4079	70.2598	25.0786
4078	30.6675	42.1633	4.73	25.8536	11.0709			IL 2-1-1	4036	71.2572	13.234
4079	115.626	66.1033	29.05	70.2598	25.0786			IL 9-3-1	4085	72.6979	36.3746
4081	55.4933	53.168	7.225	38.6288	15.7162			IL 8-1-1	4072	73.4888	47.2333
4082	84.1375	110.86	103.247	99.415	7.94856			IL 11-4	4095	74.9787	20.0863
4083	54.365	65.135	21.1967	46.8989	13.2218			IL 4-3-2	4052	76.3653	8.39115
4084	6			6	#DIV/0!			IL 4-2	4050	78.665	53.045
4085	109.072	36.3233	NA	72.6979	36.3746			IL 9-3-2	4086	85.4964	20.5766
4086	102.223	109.696	44.57	85.4964	20.5766			IL 1-1-2	4029	93.325	36.0863
4087	24.94	199.912	NA	112.426	87.4862			IL 9-2-5	4082	99.415	7.94856
4088	87.486	NA	11.9067	49.6963	30.8551			IL 1-2	4031	104.216	19.7127
4089	3.69	NA	8.12	5.905	1.80854			IL 1-1	4028	108.121	29.9364
4090	48.8	NA	NA	48.8	#DIV/0!			IL 10-1	4087	112.426	87.4862
4091	28.43	NA	46.15	37.29	8.86			IL 7-4-1	4068	114.827	22.1819
4092	NA	19.1533	55.7	37.4267	18.2733			IL 6-2-2	4061	115.006	24.8186
4093	53.3067	NA	32.21	42.7583	10.5483			IL 5-1	4054	120.441	18.6808
4094	66.375	NA	19.26	42.8175	23.5575			IL 6-2	4060	125.548	19.5385
4095	95.065	NA	54.8925	74.9787	20.0863
4096	26.9467	NA	50.795	38.8708	11.9242
4097	33.035	NA	NA	33.035	#DIV/0!
4098	31.1	27.99	66.66	41.9167	12.4042
4099	41.0667	NA	29.9367	35.5017	4.5438
4100	4.55	10.126	NA	7.338	2.788
4101	34.19	NA	3.41	18.8	12.5659
4102	66.0633	26.54	NA	46.3017	19.7617
M82	10.2233	NA	31.37	20.7967	8.63309
Pennellii	7.305	NA	0.31	3.8075	2.8557

## Sheet: Figure 3
Figure 3. Variation in Colorado potato beetle performance on Solanum lycopersicum × S. galapagense recombinant inbred lines
ID	Figure 3A larval mass	Figure 3B survival	Figure 3C Damage
S. g	0.42	20	0
34-R	0.46	20	0
76-G	0.484	14.2857	0
2-G	0.502	14.2857	0
66-G	0.535	28.5714	0
46-R	0.55	40	0
41-G	0.584	28.5714	0
29-R	0.6125	80	0
25-R	0.616667	60	0
46-G	0.794667	42.8571	0
77-G	0.9966	71.4286	0
7-R	NA	0	0
52-R	NA	0	0
76-R	NA	0	0
33-G	0.371	14.2857	1
1-G	0.525	14.2857	1
5-G	0.54	28.5714	1
12-R	0.54	60	1
39-G	0.5625	28.5714	1
55-G	0.5646	71.4286	1
85-R	0.6	20	1
49-G	0.605	71.4286	1
26-G	0.6155	28.5714	1
40-G	0.6258	71.4	1
43-G	0.63025	28.5714	1
17-G	0.636	42.8571	1
39-R	0.6425	80	1
41-G	0.658	28.5714	1
48-G	0.668	14.2857	1
33-R	0.67	20	1
26-R	0.7	40	1
7-G	0.708857	85.7143	1
35-G	0.716	14.2857	1
40-R	0.72	20	1
48-R	0.72	20	1
14-G	0.728	42.8571	1
34-G	0.74375	57.1429	1
62-G	0.8698	71.4286	1
18-G	0.89	28.5714	1
63-G	0.89	0	1
6-G	0.914	28.5714	1
66-R	0.985	80	1
18-R	1.03	60	1
3-G	1.147	14.2857	1
37-R	1.1525	80	1
S. l	1.175	30	1
3-R	1.23	20	1
12-G	1.2906	71.4286	1
73-R	1.3075	80	1
23-G	NA	0	1
63-G	NA	40	1
1-R	NA	0	1
22-R	NA	0	1
45-R	NA	0	1
73-G	0.511667	42.8571	2
25-G	0.644	14.2857	2
67-G	0.677	57.1429	2
4-R	0.73	80	2
17-R	0.786667	60	2
16-G	0.787	57.1429	2
37-G	0.803	14.2857	2
22-G	0.82	28.5714	2
29-G	0.8455	57.1429	2
32-R	0.945	40	2
15-G	1.0734	71.4286	2
81-G	1.1175	57.1429	2
14-R	1.1375	80	2
68-G	1.1485	28.5714	2
65-G	1.1542	71.4286	2
52-G	1.17367	42.8571	2
82-R	1.17667	60	2
82-G	1.2055	28.5714	2
21-R	1.242	100	2
8-G	1.2505	28.5714	2
81-R	1.256	100	2
49-R	1.25667	60	2
20-G	1.303	14.2857	2
11-G	1.334	42.8571	2
8-R	1.36	80	2
58-G	1.544	71.4286	2
69-G	1.5645	28.5714	2
36-G	1.5975	57.1429	2
11-R	1.62	80	2
51-G	1.6445	57.1429	2
57-R	1.932	60	2
85-G	1.99067	42.8571	2
57-G	2.01333	42.8571	2
83-R	2.45	80	2
78-G	2.7832	71.4286	2
36-R	2.86	60	2
13-R	3.3	40	2
59-G	NA	0	2
42-G	1.1382	71.4286	3
79-G	1.48933	42.8571	3
24-R	1.64	40	3
59-R	1.685	40	3
15-R	1.92	80	3
84-G	1.9608	71.4286	3
19-G	2.0035	57.1429	3
24-G	2.232	57.1429	3
27-G	2.42225	57.1429	3
64-R	2.58	80	3
53-R	3.335	40	3
74-G	3.8225	85.7143	3
36-R	3.9575	80	3
78-R	4.1425	80	3
75-G	4.21575	71.4286	3
83-G	4.314	42.8571	3
13-R	4.65	60	3
35-R	4.865	40	3
64-G	1.19929	100	4
21-G	1.625	85.7143	4
13-G	2.49667	85.7143	4
53-G	3.67571	100	4
57-R	3.91	100	4
32-G	4.3512	71.4286	4
84-R	7.4	60	4
47-G	5.26775	57.1429	5
4-G	7.768	85.7143	5
ID	Surv
7-R	0
52-R	0
76-R	0
23-G	0
63-G	0
1-R	0
22-R	0
45-R	0
59-G	0
33-G	14.2857
76-G	14.2857
2-G	14.2857
1-G	14.2857
25-G	14.2857
48-G	14.2857
35-G	14.2857
37-G	14.2857
3-G	14.2857
20-G	14.2857
S. g	20
34-R	20
85-R	20
33-R	20
40-R	20
48-R	20
3-R	20
66-G	28.5714
5-G	28.5714
39-G	28.5714
41-G	28.5714
26-G	28.5714
43-G	28.5714
41-G	28.5714
22-G	28.5714
18-G	28.5714
6-G	28.5714
68-G	28.5714
82-G	28.5714
8-G	28.5714
69-G	28.5714
S. l	30
46-R	40
26-R	40
63-G	40
32-R	40
24-R	40
59-R	40
13-R	40
53-R	40
35-R	40
73-G	42.8571
17-G	42.8571
14-G	42.8571
46-G	42.8571
52-G	42.8571
11-G	42.8571
79-G	42.8571
85-G	42.8571
57-G	42.8571
83-G	42.8571
67-G	57.1429
34-G	57.1429
16-G	57.1429
29-G	57.1429
81-G	57.1429
36-G	57.1429
51-G	57.1429
19-G	57.1429
24-G	57.1429
27-G	57.1429
47-G	57.1429
12-R	60
25-R	60
17-R	60
18-R	60
82-R	60
49-R	60
36-R	60
57-R	60
13-R	60
84-R	60
40-G	71.4
55-G	71.4286
49-G	71.4286
62-G	71.4286
77-G	71.4286
15-G	71.4286
42-G	71.4286
65-G	71.4286
12-G	71.4286
58-G	71.4286
84-G	71.4286
78-G	71.4286
75-G	71.4286
32-G	71.4286
29-R	80
39-R	80
4-R	80
66-R	80
14-R	80
37-R	80
73-R	80
8-R	80
11-R	80
15-R	80
83-R	80
64-R	80
36-R	80
78-R	80
7-G	85.7143
21-G	85.7143
13-G	85.7143
74-G	85.7143
4-G	85.7143
64-G	100
21-R	100
81-R	100
57-R	100
53-G	100
ID	LW
33-G	0.371
S. g	0.42
34-R	0.46
76-G	0.484
2-G	0.502
73-G	0.511667
1-G	0.525
66-G	0.535
5-G	0.54
12-R	0.54
46-R	0.55
39-G	0.5625
55-G	0.5646
41-G	0.584
85-R	0.6
49-G	0.605
29-R	0.6125
26-G	0.6155
25-R	0.616667
40-G	0.6258
43-G	0.63025
17-G	0.636
39-R	0.6425
25-G	0.644
41-G	0.658
48-G	0.668
33-R	0.67
67-G	0.677
26-R	0.7
7-G	0.708857
35-G	0.716
40-R	0.72
48-R	0.72
14-G	0.728
4-R	0.73
34-G	0.74375
17-R	0.786667
16-G	0.787
46-G	0.794667
37-G	0.803
22-G	0.82
29-G	0.8455
62-G	0.8698
18-G	0.89
63-G	0.89
6-G	0.914
32-R	0.945
66-R	0.985
77-G	0.9966
18-R	1.03
15-G	1.0734
81-G	1.1175
14-R	1.1375
42-G	1.1382
3-G	1.147
68-G	1.1485
37-R	1.1525
65-G	1.1542
52-G	1.17367
S. l	1.175
82-R	1.17667
64-G	1.19929
82-G	1.2055
3-R	1.23
21-R	1.242
8-G	1.2505
81-R	1.256
49-R	1.25667
12-G	1.2906
20-G	1.303
73-R	1.3075
11-G	1.334
8-R	1.36
79-G	1.48933
58-G	1.544
69-G	1.5645
36-G	1.5975
11-R	1.62
21-G	1.625
24-R	1.64
51-G	1.6445
59-R	1.685
15-R	1.92
57-R	1.932
84-G	1.9608
85-G	1.99067
19-G	2.0035
57-G	2.01333
24-G	2.232
27-G	2.42225
83-R	2.45
13-G	2.49667
64-R	2.58
78-G	2.7832
36-R	2.86
13-R	3.3
53-R	3.335
53-G	3.67571
74-G	3.8225
57-R	3.91
36-R	3.9575
78-R	4.1425
75-G	4.21575
83-G	4.314
32-G	4.3512
13-R	4.65
35-R	4.865
47-G	5.26775
84-R	7.4
4-G	7.768
7-R	NA
52-R	NA
76-R	NA
23-G	NA
63-G	NA
1-R	NA
22-R	NA
45-R	NA
59-G	NA

## Sheet: Figure 4
Figure 4c,d. Quantitative trait loci for S. galapagense RILs.
Figure 4c										Chr. 6 genotype	Chr. 8 genotype	Damage	SE			Figure 4d												Figure 4e
RIL	Damage	06_46734090 genotype	08_62103607 genotype			Damage	06_46734090 genotype	08_62103607 genotype		S.g.	S.g.	1.71429	0.528925				larval mass (mg)	06_44019814 genotype			Larval mass	SE						Experiment 1, seven larvae per leaflet						Larval mass (mg)				Percent Survival		Damage score		Damage QTL genotpe		Larval mass QTL genotype
RIL-11-G	2	S.l.	S.l.		RIL-14-R	2	S.g.	S.g.		S.l.	S.g.	1.26087	0.144686			RIL-13-G	2.5	S.l.		S.g.	0.977419	0.0595145						Plant ID	# Alive larvae	Larva mass (mg)	Damage level		RIL	Exp. 1	SE	Exp. 2	SE	Exp. 1	Exp. 2	Exp. 1	Exp. 2	Ch.6	Ch.8	Ch.6
RIL-11-R	2	Het	Het		RIL-36-G	2	S.g.	S.g.		S.g.	S.l.	1.42857	0.278174			RIL-13-R	3.3	S.l.		S.l.	2.19362	0.240017						1	1	0.525	1		1 G	0.525	NA	0.673333	0.0913479	14.2857	42.8571	1	0	S.g	S.g/S.l	S.g
RIL-12-G	1	S.g.	S.l.		RIL-36-R	NA	S.g.	S.g.		S.l.	S.l.	2.75862	0.192589			RIL-15-G	1.1	S.l.										2	1	0.502	0		2 G	0.502	NA	0.535	0.100706	14.2857	57.1429	0	0	S.g	S.l	S.g
RIL-12-R	1	S.g.	S.l.		RIL-39-R	1	S.g.	S.g.								RIL-19-G	2	S.l.										4	1	9.92	5		4 G	7.768	1.63475	6.325	0.68589	85.7143	85.7143	5	5	S.l	S.l	S.l
RIL-13-G	4	S.l.	S.l.		RIL-52-R	0	S.g.	S.g.								RIL-19-R	NA	S.l.											2	12.882			47 G	5.26775	1.60005	1.82	0.234058	57.1429	57.1429	5	4	S.l	S.l	S.l
RIL-13-R	2	S.l.	S.l.		RIL-76-G	4	S.g.	S.g.								RIL-21-G	1.6	S.l.											3	9.742			53 G	3.67571	0.966751	2.545	0.632259	100	85.7143	4	3	S.l	S.g/S.l	S.l
RIL-14-G	1	S.g.	S.l.		RIL-76-R	0	S.g.	S.g.								RIL-24-G	2.2	S.l.											4	7.821			64 G	1.19929	0.248154	1.926	0.266994	100	71.4286	4	3	S.l	S.l	S.l
RIL-14-R	2	S.g.	S.g.		RIL-83-G	3	S.g.	S.g.								RIL-24-R	1.6	S.l.											5	2.047
RIL-15-G	2	S.l.	S.l.		RIL-12-G	1	S.g.	S.l.								RIL-25-G	0.6	S.l.											6	4.196
RIL-16-G	2	Het	S.l.		RIL-12-R	1	S.g.	S.l.								RIL-27-G	2.4	S.l.										47	1	8.047	5
RIL-16-R	NA	S.l.	S.l.		RIL-14-G	1	S.g.	S.l.								RIL-27-R	NA	S.l.											2	6.848
RIL-17-G	1	S.g.	Het		RIL-17-R	2	S.g.	S.l.								RIL-32-G	4.4	S.l.											3	5.433
RIL-17-R	2	S.g.	S.l.		RIL-1-R	1	S.g.	S.l.								RIL-33-G	0.4	S.l.											4	0.743
RIL-19-G	3	S.l.	S.l.		RIL-20-G	2	S.g.	S.l.								RIL-33-R	0.7	S.l.										53	1	8.646	4
RIL-19-R	NA	S.l.	S.l.		RIL-20-R	NA	S.g.	S.l.								RIL-34-G	0.7	S.l.											2	3.641
RIL-1-G	1	S.g.	Het		RIL-29-G	2	S.g.	S.l.								RIL-35-G	0.7	S.l.											3	4.619
RIL-1-R	1	S.g.	S.l.		RIL-29-R	0	S.g.	S.l.								RIL-35-R	4.9	S.l.											4	1.805
RIL-20-G	2	S.g.	S.l.		RIL-2-G	0	S.g.	S.l.								RIL-39-G	0.6	S.l.											5	3.506
RIL-20-R	NA	S.g.	S.l.		RIL-33-G	1	S.g.	S.l.								RIL-3-G	1.1	S.l.											6	2.932
RIL-21-G	4	S.l.	S.l.		RIL-34-G	1	S.g.	S.l.								RIL-41-R	NA	S.l.											7	0.581
RIL-22-R	1	Het	Het		RIL-35-G	1	S.g.	S.l.								RIL-43-G	0.6	S.l.										64	1	0.896	4
RIL-23-G	1	S.l.	Het		RIL-35-R	3	S.g.	S.l.								RIL-45-G	NA	S.l.											2	2.34
RIL-23-R	NA	S.g.	Het		RIL-40-G	1	S.g.	S.l.								RIL-45-R	NA	S.l.											3	0.833
RIL-24-G	3	S.l.	S.l.		RIL-49-R	2	S.g.	S.l.								RIL-46-G	0.8	S.l.											4	0.569
RIL-24-R	3	S.l.	S.l.		RIL-62-G	1	S.g.	S.l.								RIL-47-G	5.3	S.l.											5	1.691
RIL-25-G	2	S.l.	S.g.		RIL-62-R	NA	S.g.	S.l.								RIL-49-G	0.6	S.l.											6	1.46
RIL-25-R	0	Het	Het		RIL-66-R	1	S.g.	S.l.								RIL-4-G	7.8	S.l.											7	0.606
RIL-26-G	1	S.l.	Het		RIL-67-G	2	S.g.	S.l.								RIL-4-R	0.7	S.l.
RIL-26-R	1	S.g.	Het		RIL-68-G	2	S.g.	S.l.								RIL-53-G	3.7	S.l.
RIL-27-G	3	S.l.	S.l.		RIL-6-G	1	S.g.	S.l.								RIL-53-R	3.3	S.l.										Experiment 2, seven larvae per leaflet
RIL-27-R	NA	S.l.	Het		RIL-6-R	NA	S.g.	S.l.								RIL-55-R	NA	S.l.										Plant ID	# Alive larvae	Larva mass (mg)	Damage level
RIL-28-R	NA	S.g.	S.g.		RIL-74-R	NA	S.g.	S.l.								RIL-57-B	1.9	S.l.										1	1	0.81	0
RIL-29-G	2	S.g.	S.l.		RIL-74-G	0	S.g.	S.l.								RIL-57-G	2	S.l.											2	0.5
RIL-29-R	0	S.g.	S.l.		RIL-85-G	2	S.g.	S.l.								RIL-57-R	3.9	S.l.											3	0.71
RIL-2-G	0	S.g.	S.l.		RIL-85-R	1	S.g.	S.l.								RIL-59-R	1.7	S.l.										2	1	0.7	0
RIL-32-G	4	S.l.	S.l.		RIL-25-G	2	S.l.	S.g.								RIL-63-B	1.4	S.l.											2	0.7
RIL-33-G	1	S.g.	S.l.		RIL-39-G	1	S.l.	S.g.								RIL-64-G	1.2	S.l.											3	0.45
RIL-33-R	1	S.g.	Het		RIL-43-G	1	S.l.	S.g.								RIL-66-R	1	S.l.											4	0.29
RIL-34-G	1	S.g.	S.l.		RIL-46-G	0	S.l.	S.g.								RIL-73-G	0.5	S.l.										4	1	7.17	5
RIL-35-G	1	S.g.	S.l.		RIL-52-G	2	S.l.	S.g.								RIL-73-R	1.3	S.l.											2	4.67
RIL-35-R	3	S.g.	S.l.		RIL-77-R	NA	S.l.	S.g.								RIL-74-G	3.8	S.l.											3	5.6
RIL-36-G	2	S.g.	S.g.		RIL-81-G	2	S.l.	S.g.								RIL-74-R	NA	S.l.											4	5.48
RIL-36-R	NA	S.g.	S.g.		RIL-81-R	2	S.l.	S.g.								RIL-75-G	4.2	S.l.											5	5.7
RIL-39-G	1	S.l.	S.g.		RIL-11-G	2	S.l.	S.l.								RIL-77-G	1	S.l.											6	9.33
RIL-39-R	1	S.g.	S.g.		RIL-13-G	4	S.l.	S.l.								RIL-77-R	NA	S.l.										47	1	1.6	4
RIL-3-G	1	S.l.	S.l.		RIL-13-R	2	S.l.	S.l.								RIL-78-G	2.8	S.l.											2	2.01
RIL-40-G	1	S.g.	S.l.		RIL-15-G	2	S.l.	S.l.								RIL-78-R	4.1	S.l.											3	2.37
RIL-41-R	NA	S.g.	Het		RIL-16-R	NA	S.l.	S.l.								RIL-79-G	1.5	S.l.											4	1.3
RIL-42-R	NA	S.g.	Het		RIL-19-G	3	S.l.	S.l.								RIL-7-G	0.7	S.l.										53	1	0.74	3
RIL-43-G	1	S.l.	S.g.		RIL-19-R	NA	S.l.	S.l.								RIL-81-G	1.1	S.l.											2	1.93
RIL-45-G	NA	S.l.	S.l.		RIL-21-G	4	S.l.	S.l.								RIL-81-R	1.3	S.l.											3	1.65
RIL-45-R	1	S.l.	S.l.		RIL-24-G	3	S.l.	S.l.								RIL-82-G	1.2	S.l.											4	2.8
RIL-46-G	0	S.l.	S.g.		RIL-24-R	3	S.l.	S.l.								RIL-82-R	1.2	S.l.											5	2.89
RIL-47-G	5	S.l.	S.l.		RIL-27-G	3	S.l.	S.l.								RIL-83-G	4.3	S.l.											6	5.26
RIL-48-G	1	Het	S.l.		RIL-32-G	4	S.l.	S.l.								RIL-84-R	7.4	S.l.										64	1	1.46	3
RIL-48-R	1	Het	S.l.		RIL-3-G	1	S.l.	S.l.								RIL-11-G	1.3	S.g.											2	1.79
RIL-49-G	1	Het	S.l.		RIL-45-G	NA	S.l.	S.l.								RIL-11-R	1.6	S.g.											3	2.93
RIL-49-R	2	S.g.	S.l.		RIL-45-R	1	S.l.	S.l.								RIL-12-G	1.3	S.g.											4	1.95
RIL-4-G	5	S.l.	S.l.		RIL-47-G	5	S.l.	S.l.								RIL-12-R	0.5	S.g.											5	1.5
RIL-4-R	2	S.l.	S.l.		RIL-4-G	5	S.l.	S.l.								RIL-14-G	0.7	S.g.
RIL-52-G	2	S.l.	S.g.		RIL-4-R	2	S.l.	S.l.								RIL-14-R	1.1	S.g.
RIL-52-R	0	S.g.	S.g.		RIL-57-B	2	S.l.	S.l.								RIL-16-G	0.8	S.g.
RIL-53-G	4	S.l.	Het		RIL-57-G	2	S.l.	S.l.								RIL-16-R	NA	S.g.
RIL-53-R	3	S.l.	Het		RIL-57-R	4	S.l.	S.l.								RIL-17-G	0.6	S.g.
RIL-55-G	1	Het	Het		RIL-59-R	3	S.l.	S.l.								RIL-17-R	0.8	S.g.
RIL-55-R	NA	S.l.	Het		RIL-63-B	2	S.l.	S.l.								RIL-1-G	0.5	S.g.
RIL-57-B	2	S.l.	S.l.		RIL-64-G	4	S.l.	S.l.								RIL-1-R	NA	S.g.
RIL-57-G	2	S.l.	S.l.		RIL-65-G	2	S.l.	S.l.								RIL-20-G	1.3	S.g.
RIL-57-R	4	S.l.	S.l.		RIL-65-R	NA	S.l.	S.l.								RIL-20-R	NA	S.g.
RIL-58-G	2	S.l.	Het		RIL-68-R	NA	S.l.	S.l.								RIL-23-G	NA	S.g.
RIL-58-R	NA	Het	Het		RIL-69-G	2	S.l.	S.l.								RIL-23-R	NA	S.g.
RIL-59-R	3	S.l.	S.l.		RIL-75-G	3	S.l.	S.l.								RIL-28-R	NA	S.g.
RIL-5-R	NA	Het	Het		RIL-79-G	3	S.l.	S.l.								RIL-29-G	0.8	S.g.
RIL-62-G	1	S.g.	S.l.		RIL-7-G	1	S.l.	S.l.								RIL-29-R	0.6	S.g.
RIL-62-R	NA	S.g.	S.l.		RIL-82-G	2	S.l.	S.l.								RIL-2-G	0.5	S.g.
RIL-63-B	2	S.l.	S.l.		RIL-82-R	2	S.l.	S.l.								RIL-36-G	1.6	S.g.
RIL-63-R	1	Het	Het		RIL-84-R	4	S.l.	S.l.								RIL-36-R	NA	S.g.
RIL-64-G	4	S.l.	S.l.													RIL-39-R	0.6	S.g.
RIL-65-G	2	S.l.	S.l.													RIL-40-G	0.6	S.g.
RIL-65-R	NA	S.l.	S.l.													RIL-48-R	0.7	S.g.
RIL-66-R	1	S.g.	S.l.													RIL-49-R	1.3	S.g.
RIL-67-G	2	S.g.	S.l.													RIL-52-G	1.2	S.g.
RIL-67-R	NA	S.g.	Het													RIL-52-R	NA	S.g.
RIL-68-G	2	S.g.	S.l.													RIL-58-G	1.5	S.g.
RIL-68-R	NA	S.l.	S.l.													RIL-58-R	NA	S.g.
RIL-69-G	2	S.l.	S.l.													RIL-5-R	NA	S.g.
RIL-6-G	1	S.g.	S.l.													RIL-62-G	0.9	S.g.
RIL-6-R	NA	S.g.	S.l.													RIL-62-R	NA	S.g.
RIL-73-G	2	Het	S.l.													RIL-63-R	0.9	S.g.
RIL-73-R	1	Het	S.l.													RIL-65-G	1.2	S.g.
RIL-74-G	0	S.g.	S.l.													RIL-65-R	NA	S.g.
RIL-74-R	NA	S.g.	S.l.													RIL-67-G	0.7	S.g.
RIL-75-G	3	S.l.	S.l.													RIL-67-R	NA	S.g.
RIL-76-G	4	S.g.	S.g.													RIL-68-G	1.1	S.g.
RIL-76-R	0	S.g.	S.g.													RIL-68-R	NA	S.g.
RIL-77-G	0	Het	Het													RIL-69-G	1.6	S.g.
RIL-77-R	NA	S.l.	S.g.													RIL-6-G	0.9	S.g.
RIL-78-G	2	Het	S.l.													RIL-6-R	NA	S.g.
RIL-78-R	3	Het	S.l.													RIL-76-G	0.5	S.g.
RIL-79-G	3	S.l.	S.l.													RIL-76-R	NA	S.g.
RIL-7-G	1	S.l.	S.l.													RIL-85-G	2	S.g.
RIL-7-R	0	Het	S.l.													RIL-85-R	0.6	S.g.
RIL-81-G	2	S.l.	S.g.													RIL-22-R	NA	NA
RIL-81-R	2	S.l.	S.g.													RIL-25-R	0.6	NA
RIL-82-G	2	S.l.	S.l.													RIL-26-G	0.6	NA
RIL-82-R	2	S.l.	S.l.													RIL-26-R	0.7	NA
RIL-83-G	3	S.g.	S.g.													RIL-42-R	NA	NA
RIL-84-R	4	S.l.	S.l.													RIL-48-G	0.7	NA
RIL-85-G	2	S.g.	S.l.													RIL-55-G	0.6	NA
RIL-85-R	1	S.g.	S.l.													RIL-7-R	NA	NA
RIL-8-G	2	S.l.	Het													RIL-8-G	1.3	NA

## Sheet: Figure 5
Figure 5. Colorado potato beetle performance on acyl sugar lines after 10 days of feeding.
Genotype	larval mass (mg)		Line	Plant #	Larval mass	Number alive	Percent survival
FA5-P1	19.8		FA5	1	17.945	4	50		LINE	Larvae mass	Survival	SE W	SE S
	4.31		FA5	2	47.142	5	62.5		FA5/AS	54.7225	72.5	8.13266	3.63242
	2.11		FA5	3	33.0043	7	87.5		CU071026	71.0367	66.25	8.64462	4.18745
	45.56		FA5	4	109.043	6	75		FA2/AS	62.8924	66.0714	10.6882	7.08683
FA5-P2	77.5		FA5	5	51.8817	6	75		FA7/AS	68.0803	52.5	12.7915	4.48764
	7.43		FA5	6	85.6433	6	75		FA8/AS	71.9308	55	9.97852	4.6398
	30.72		FA5	7	42.8333	6	75		FA2/FA7/AS	53.1605	45.8333	9.12615	7.68295
	61.07		FA5	8	52.1614	7	87.5		M82	37.3339	43.0556	3.90649	6.28463
	58.99		FA5	9	55.5583	6	75
FA5-P2(3)	49.81		FA5	10	52.012	5	62.5
	61.19		CU	1	107.635	4	50
	7.22		CU	2	79.16	4	50
	25.38		CU	3	42.046	5	62.5
	43.8		CU	4	112.782	6	75
	40.22		CU	5	46.185	6	75
	3.41		CU	6	59.6267	6	75
FA5-P4	193.65		CU	7	30.31	7	87.5
	180.64		CU	8	86.798	5	62.5
	123.28		CU	9	79.045	6	75
	54.05		CU	10	66.78	4	50
	59.94		FA2	1	56.0633	3	37.5
	42.7		FA2	2	54.8937	8	100
FA5-P5	162.98		FA2	3	29.73	5	62.5
	73.16		FA2	4	60.3133	6	75
	12.96		FA2	5	127.332	6	75
	21.12		FA2	6	NA	NA	NA
	14.39		FA2	7	52.972	5	62.5
	26.68		FA2	8	58.9425	4	50
FA5-P6	58.37		FA2	9	NA	NA	NA
	48.33		FA2	10	NA	NA	NA
	47.77		FA7	1	37.32	2	25
	93.55		FA7	2	73.33	5	62.5
	115.91		FA7	3	17.5425	4	50
	149.93		FA7	4	125.708	5	62.5
FA5-P7	21.71		FA7	5	94.68	4	50
	38.98		FA7	6	46.5175	4	50
	44.26		FA7	7	57.276	5	62.5
	22.39		FA7	8	14.23	3	37.5
	41.17		FA7	9	125.032	4	50
	88.49		FA7	10	89.166	6	75
FA5-P8	4.65		FA8	1	27.406	5	62.5
	29.64		FA8	2	122.834	7	87.5
	68.47		FA8	3	62.3825	4	50
	46		FA8	4	32.0975	4	50
	35.59		FA8	5	82.2	5	62.5
	77.24		FA8	6	118.265	4	50
	103.54		FA8	7	58.904	5	62.5
FA5-P9	36.38		FA8	8	61.1825	4	50
	52.21		FA8	9	69.2533	3	37.5
	42.67		FA8	10	84.7833	3	37.5
	107.84		FA2/7/5	1	39.71	2	25
	89.33		FA2/7/5	2	56.3575	4	50
	4.92		FA2/7/5	3	96.33	4	50
FA5-P10	72.67		FA2/7/5	4	41.6	2	25
	68.08		FA2/7/5	5	36.0725	4	50
	32.79		FA2/7/5	6	48.8929	6	75
	45.15		FA2/7/5	7	NA	NA	NA
	41.37		FA2/7/5	8	NA	NA	NA
C40-P1	204.2		FA2/7/5	9	NA	NA	NA
	106.43		FA2/7/5	10	NA	NA	NA
	39.29		M82	1	34.41	4	50
	80.62		M82	2	28.62	3	37.5
C40-P2	31		M82	3	26.48	4	50
	55.31		M82	4	32.0975	4	50
	133.35		M82	5	43.24	3	37.5
	96.98		M82	6	23.91	4	50
C40-P3	35.29		M82	7	NA	NA	NA
	4.38		M82	8	NA	0	0
	15.95		M82	9	53.8767	6	75
	29.63		M82	10	56.0367	3	37.5
	124.98
C40-P4	105.79
	135.18
	115.48
	98.28
	92.56
	129.4
C40-P5	40.53
	59.96
	64.77
	19.48
	40.17
	2.01
C40-P6	34.3
	48.91
	69
	56.31
	75.19
	74.05
C40-P7	6
	17.04
	30.46
	34.76
	61.25
	48.7
	13.96
C40-P8	10.97
	40.8
	39.59
	124.89
	217.74
C40-P9	29.78
	35.49
	38.61
	80.5
	110.19
	179.7
C40-P10	1.23
	33.05
	106.29
	126.55
FA2-P1	108.36
	15.26
	44.57
FA2-P2	19.45
	131.42
	70.49
	48.79
	81.25
	57.69
	29.38
	0.68
FA2-P3	18.37
	21.31
	39.83
	22.89
	46.25
FA2-P4	42.19
	65.84
	118.71
	104.59
	23.67
	6.88
FA2-P5	58.4
	164.47
	108.42
	193.77
	140.13
	98.8
FA2-P7	62.6
	76.84
	64.37
	25.03
	36.02
FA2-P8	17.39
	34.63
	71.37
	112.38
FA7-P1	26.68
	47.96
FA7-P2	35.08
	146.29
	58.74
	87.81
	38.73
FA7-P3	31.92
	22.46
	14.79
	1
FA7-P4	121.61
	103.25
	137.38
	162.52
	103.78
FA7-P5	168.04
	41.24
	107.44
	62
FA7-P6	120.34
	51.53
	7.28
	6.92
FA7-P8	2.78
	10.06
	29.85
FA7-P9	155.65
	179.16
	136.24
	29.08
FA7-P10	33.05
	59.45
	61.07
	147.32
	144.94
FA7-P7	10.69
	131.11
	46.54
	93.1
	4.94
FA8-P1	3.72
	10.21
	32.86
	53.37
	36.87
FA8-P2	164.06
	166.73
	125.08
	129.74
	209.77
	27.46
	37
FA8-P3	89.9
	134.12
	15.78
	9.73
FA8-P4	32.31
	27.7
	49.64
	18.74
FA8-PA5	68.18
	98.99
	58.92
	71.25
	113.66
FA8-P6	68.87
	123.12
	129.33
	151.74
FA8-P7	36.2
	62.65
	15.68
	82.25
	97.74
FA8-P8	19.33
	88.78
	85.17
	51.45
FA8-P9	93.96
	67.29
	46.51
FA8-P10	51
	107.4
	95.95
FA2/7/5-P1	43.51
	35.91
FA2/7/5-P2	89.3
	79.61
	35.79
	20.73
FA2/7/5 P3	140.45
	170.16
	37.35
	37.36
FA2/7/5-P4	51.07
	32.13
FA2/7/5-P5	34.81
	13.62
	52.73
	43.13
FA2/7/5-P6	8.83
	7.13
	23.01
	31.11
	51.26
	94.15
	126.76
M82-P1	8.92
	32.9
	41.35
	54.47
M82-P2	37.02
	41.9
	6.94
M82-P3	21.06
	41.96
	40.24
	2.66
FA8-P4	32.31
	27.7
	49.64
	18.74
M82-P5	67.41
	40.43
	21.88
M82-P6	2.41
	2.91
	32.4
	57.92
M82-P7	NA
M82-P9	6.32
	22.71
	36.21
	40.97
	91.99
	125.06
M82-P10	21.91
	71.02
	75.18

## Sheet: Figure 6
Figure 6. Effect of tomatine content on CPB performance.
					Line	Rep	% Alive larvae	LW mean			%	mg
					WT	1	75	9.38667			Sur (%)	LW (mg)	SE Sur	SE LW
						2	75	4.93667		WT	87.5	5.02427	7.21688	1.62118
genotype	larval mass (mg)	# larvae (initial)	# larvae (final)			3	100	4.18375		GAME9-OX	75	8.64668	8.83883	2.97454
WT 1	10.84	8	6			4	100	1.59		GAME9-RNAi	81.25	4.90304	10.8253	1.19186
	14.75				OX6359-1	1	50	10.535
	10.32					2	87.5	16.4417
	10.57					3	62.5	12.718
	8.89					4	100	2.62375
	0.95	9.38667				5	75	0.915
OX6359-1	14.9	8	4		RNAi6355-1	1	87.5	6.755
	16.57					2	50	6.6125
	5.46					3	100	4.5975
	5.21	10.535				4	87.5	1.64714
OX6359-2	20.46	8	7
	12.97
	19.73
	13.03
	18.73
	13.02
	21.17	16.4417
OX6359-3	17.43	8	5
	5.42
	17.69
	15.2
	7.85	12.718
RNAi6355-1	7.17	8	7
	1.39
	6.04
	13.28
	7.68
	9.25
	2.89	6.755
RNAi6355-2	3.69	8	4
	11.82
	9.85
	1.09	6.6125
WT2	7.22	8	6
	3.27
	5.84
	2.26
	4.92
	6.11	4.93667
WT3	0.93	8	8
	1.43
	6.54
	2.77
	7.32
	4.26
	6.36
	3.86	4.18375
OX6359-4	3.25	8	8
	2.63
	4.27
	2.31
	4.04
	2.66
	1.52
	0.31	2.62375
RNAi6355-3	4.82	8	8
	3.82
	6.53
	2.84
	3.92
	5.06
	4.48
	5.31	4.5975
wt_4	2.64	8	8
	3.85
	1.58
	0.78
	0.88
	1.64
	0.88
	0.47	1.59
ox6359_5	1.36	8	6
	1.08
	0.33
	0.18
	1.16
	1.38	0.915
RNAi6355-4	1.31	8	7
	1.51
	0.86
	0.55
	1.5
	1.12
	4.68	1.64714
